# Supplementary material for: Methyl ({[(4E)-1,3-dimethyl-2,6-di­phenyl­piperidin-4-yl­idene]amino}­oxy)acetate
Source: Acta Crystallogr Sect E Struct Rep Online. 2014 Apr 2;70(Pt 5):o513. doi: 10.1107/S1600536814006667 (PMC4011218; doi:10.1107/S1600536814006667)
Supplement: Supplementary file 1 [file e-70-0o513-sup1.cif]

##############################################################################
#                                                                            #
# This CIF contains the data in a paper accepted for publication in          #
# Acta Crystallographica Section E. It conforms to the requirements of       #
# Notes for Authors for Acta Crystallographica Section E, and has been       #
# peer reviewed under the auspices of the IUCr Commission on Journals.       #
#                                                                            #
# Full details of the Crystallographic Information File format               #
# are given in the paper "The Crystallographic Information File (CIF):       #
# a New Standard Archive File for Crystallography" by S. R. Hall, F. H.      #
# Allen and I. D. Brown [Acta Cryst. (1991), A47, 655-685].                  #
#                                                                            #
# The current version of the core CIF dictionary is obtainable from          #
# ftp://ftp.iucr.org/pub/cif_core.dic.                                       #
#                                                                            #
# Software is freely available for graphical display of the structure(s)     #
# in this CIF. For information consult the CIF software page                 #
# http://www.iucr.org/resources/cif/software.                                #
#                                                                            #
# This file may be used for bona fide research purposes within the           #
# scientific community so long as proper attribution is given to the journal # 
# article from which it was obtained.                                        #
#                                                                            #
##############################################################################
data_global
_audit_creation_method     'PLATON <TABLE ACC> option'
_journal_date_recd_electronic     2014-01-23
_journal_date_accepted     2014-03-26
_journal_name_full     'Acta Crystallographica, Section E'
_journal_year     2014
_journal_volume     70
_journal_issue      5
_journal_page_first     o513
_journal_page_last     o513
_journal_paper_category     QO
_journal_paper_doi     10.1107/S1600536814006667
_journal_coeditor_code     RK2422
_publ_contact_author_name     'P. Sakthivel'
_publ_contact_author_address
;
Department of Physics
Urumu Dhanalakshmi College
Tiruchirappalli
Tamilnadu 620 019
India
;
_publ_contact_author_email     'sakthi2udc@gmail.com'
_publ_contact_author_fax     '+91 0431 2531669'
_publ_contact_author_phone     '+91 0431 2514319'
_publ_section_title
;
Methyl
({[(4<i>E</i>)-1,3-dimethyl-2,6-diphenylpiperidin-4-ylidene]amino}oxy)acetate
;
loop_
    _publ_author_name
    _publ_author_address
    'T. Mohandas'
;
Department of Physics
Shri Angalamman College of Engineering and Technology
Siruganoor
Tiruchirappalli
India
;
    'M. Velayutham Pillai'
;
Department of Chemistry
Annamalai University
Annamalainagar
Chidambaram
India
;
    'T. Vidhyasagar'
;
Department of Chemistry
Annamalai University
Annamalainagar
Chidambaram
India
;
    'A. Pasupathy'
;
Department of Chemistry
Urumu Dhanalakshmi College
Tiruchirappalli 620 019
India
;
    'P. Sakthivel'
;
Department of Physics
Urumu Dhanalakshmi College
Tiruchirappalli 620 019
India
;
data_I
_database_code_depnum_ccdc_archive     'CCDC 993682'
_chemical_name_systematic
;
Methyl
({[(4<i>E</i>)-1,3-dimethyl-2,6-diphenylpiperidin-4-ylidene]amino}oxy)acetate
;
_chemical_name_common     ?
_chemical_formula_moiety     'C22 H26 N2 O3'
_chemical_formula_sum     'C22 H26 N2 O3'
_chemical_formula_structural     ?
_chemical_formula_iupac     'C22 H26 N2 O3'
_chemical_formula_weight     366.45
_chemical_melting_point     ?
_symmetry_cell_setting     monoclinic
_symmetry_space_group_name_H-M     'P 21/c'
_symmetry_space_group_name_Hall     '-P 2ybc'
loop_
    _symmetry_equiv_pos_site_id
    _symmetry_equiv_pos_as_xyz
    1 x,y,z
    2 -x,1/2+y,1/2-z
    3 -x,-y,-z
    4 x,1/2-y,1/2+z
_cell_length_a     8.1662(9)
_cell_length_b     15.0229(16)
_cell_length_c     16.2889(19)
_cell_angle_alpha     90
_cell_angle_beta     93.903(6)
_cell_angle_gamma     90
_cell_volume     1993.7(4)
_cell_formula_units_Z     4
_cell_measurement_reflns_used     17582
_cell_measurement_theta_min     1.85
_cell_measurement_theta_max     25.65
_cell_measurement_temperature     295(2)
_cell_special_details
;
;
_exptl_crystal_description     'block'
_exptl_crystal_colour     'colourless'
_exptl_crystal_size_max     0.35
_exptl_crystal_size_mid     0.35
_exptl_crystal_size_min     0.30
_exptl_crystal_size_rad     ?
_exptl_crystal_density_diffrn     1.221
_exptl_crystal_density_meas     ?
_exptl_crystal_density_method     'Not Measured'
_exptl_crystal_F_000     784
_exptl_absorpt_coefficient_mu     0.081
_exptl_absorpt_correction_type     multi-scan
_exptl_absorpt_process_details     '(<i>SADABS</i>; Bruker, 2008)'
_exptl_absorpt_correction_T_min     0.9721
_exptl_absorpt_correction_T_max     0.9760
_exptl_special_details     ?
_diffrn_ambient_temperature     295(2)
_diffrn_radiation_type     'MoK\a'
_diffrn_radiation_wavelength     0.71073
_diffrn_radiation_source     'fine--focus sealed tube'
_diffrn_radiation_monochromator     'graphite'
_diffrn_measurement_device_type     'Bruker Kappa APEXII CCD'
_diffrn_measurement_method     '\w and \f scans'
_diffrn_detector_area_resol_mean     18.4
_diffrn_reflns_number     17582
_diffrn_reflns_av_R_equivalents     0.0000
_diffrn_reflns_av_sigmaI/netI     0.0839
_diffrn_reflns_theta_min     1.85
_diffrn_reflns_theta_max     25.65
_diffrn_reflns_theta_full     25.65
_diffrn_measured_fraction_theta_max     0.985
_diffrn_measured_fraction_theta_full     0.985
_diffrn_reflns_limit_h_min     -9
_diffrn_reflns_limit_h_max     9
_diffrn_reflns_limit_k_min     -18
_diffrn_reflns_limit_k_max     18
_diffrn_reflns_limit_l_min     -19
_diffrn_reflns_limit_l_max     16
_diffrn_reflns_reduction_process     ?
_refine_special_details
;
 Refinement of <i>F</i>^2^ against ALL reflections. The weighted
 <i>R</i>--factor <i>wR</i> and goodness of fit <i>S</i> are based on
 <i>F</i>^2^, conventional <i>R</i>--factors <i>R</i> are based on <i>F</i>,
 with <i>F</i> set to zero for negative <i>F</i>^2^. The threshold expression
 of <i>F</i>^2^ > \s(<i>F</i>^2^) is used only for calculating
 <i>R</i>--factors(gt) <i>etc</i>. and is not relevant to the choice of
 reflections for refinement. <i>R</i>--factors based on <i>F</i>^2^ are
 statistically about twice as large as those based on <i>F</i>, and
 <i>R</i>--factors based on ALL data will be even larger.
;
_reflns_number_total     17582
_reflns_number_gt     12046
_reflns_threshold_expression     I>2\s(I)
_refine_ls_structure_factor_coef     Fsqd
_refine_ls_matrix_type     full
_refine_ls_R_factor_all     0.0979
_refine_ls_R_factor_gt     0.0713
_refine_ls_wR_factor_gt     0.1989
_refine_ls_wR_factor_ref     0.2139
_refine_ls_goodness_of_fit_ref     1.058
_refine_ls_restrained_S_all     1.058
_refine_ls_number_reflns     17582
_refine_ls_number_parameters     249
_refine_ls_number_restraints     0
_refine_ls_number_constraints     ?
_refine_ls_hydrogen_treatment     constr
_refine_ls_weighting_scheme     calc
_refine_ls_weighting_details
         'calc w=1/[\s^2^(Fo^2^)+(0.0418P)^2^+3.4429P] where P=(Fo^2^+2Fc^2^)/3'
_atom_sites_solution_hydrogens     geom
_atom_sites_solution_primary     direct
_atom_sites_solution_secondary     difmap
_refine_ls_shift/su_max     0.000
_refine_ls_shift/su_mean     0.000
_refine_diff_density_max     0.310
_refine_diff_density_min     -0.290
_refine_ls_extinction_method     '<i>SHELXL97</i> (Sheldrick, 2008)'
_refine_ls_extinction_coef     0.0042(7)
_refine_ls_extinction_expression
                                  'Fc^*^=kFc[1+0.001xFc^2^\l^3^/sin(2\q)]^-1/4^'
_refine_ls_abs_structure_details     ?
loop_
    _atom_type_symbol
    _atom_type_description
    _atom_type_scat_dispersion_real
    _atom_type_scat_dispersion_imag
    _atom_type_scat_source
    C C 0.0033 0.0016 ' International Tables Vol C Tables 4.2.6.8 and 6.1.1.4'
    H H 0.0000 0.0000 ' International Tables Vol C Tables 4.2.6.8 and 6.1.1.4'
    N N 0.0061 0.0033 ' International Tables Vol C Tables 4.2.6.8 and 6.1.1.4'
    O O 0.0106 0.0060 ' International Tables Vol C Tables 4.2.6.8 and 6.1.1.4'
_computing_data_collection     '<i>APEX2</i> (Bruker, 2008)'
_computing_cell_refinement     '<i>APEX2</i> and <i>SAINT</i> (Bruker, 2008)'
_computing_data_reduction     '<i>SAINT</i> (Bruker, 2008)'
_computing_structure_solution     '<i>SHELXS97</i> (Sheldrick, 2008)'
_computing_structure_refinement     '<i>SHELXL97</i> (Sheldrick, 2008)'
_computing_molecular_graphics     '<i>ORTEP-3 for Windows</i> (Farrugia, 2012)'
_computing_publication_material     '<i>PLATON</i> (Spek, 2009)'
loop_
    _atom_site_type_symbol
    _atom_site_label
    _atom_site_fract_x
    _atom_site_fract_y
    _atom_site_fract_z
    _atom_site_U_iso_or_equiv
    _atom_site_thermal_displace_type
    _atom_site_calc_flag
    _atom_site_refinement_flags
    _atom_site_occupancy
    _atom_site_disorder_assembly
    _atom_site_disorder_group
    O O1 0.68977(19) 0.49995(10) 0.43999(8) 0.0606(6) Uani . . 1.000 . .
    O O2 0.7546(2) 0.43922(10) 0.65189(9) 0.0649(6) Uani . . 1.000 . .
    O O3 0.6248(2) 0.36381(11) 0.54968(10) 0.0771(7) Uani . . 1.000 . .
    N N1 0.83698(18) 0.48449(10) 0.16289(9) 0.0383(5) Uani . . 1.000 . .
    N N2 0.7999(2) 0.43901(11) 0.40538(10) 0.0467(6) Uani . . 1.000 . .
    C C1 0.5090(3) 0.55836(14) 0.10496(12) 0.0499(7) Uani . . 1.000 . .
    C C2 0.3910(3) 0.60714(17) 0.06143(13) 0.0619(9) Uani . . 1.000 . .
    C C3 0.3809(3) 0.69704(19) 0.07252(15) 0.0684(10) Uani . . 1.000 . .
    C C4 0.4887(3) 0.73784(16) 0.12720(17) 0.0680(10) Uani . . 1.000 . .
    C C5 0.6074(3) 0.68953(14) 0.17255(14) 0.0529(8) Uani . . 1.000 . .
    C C6 0.6190(2) 0.59865(12) 0.16163(11) 0.0381(7) Uani . . 1.000 . .
    C C7 0.7430(2) 0.54460(12) 0.21323(11) 0.0394(7) Uani . . 1.000 . .
    C C8 0.6541(2) 0.49215(14) 0.27705(11) 0.0459(7) Uani . . 1.000 . .
    C C9 0.7736(2) 0.43693(13) 0.32754(11) 0.0390(7) Uani . . 1.000 . .
    C C10 0.8732(2) 0.37623(12) 0.27849(11) 0.0401(7) Uani . . 1.000 . .
    C C11 0.9567(2) 0.43131(12) 0.21322(11) 0.0387(6) Uani . . 1.000 . .
    C C12 1.0538(3) 0.37151(13) 0.15962(12) 0.0427(7) Uani . . 1.000 . .
    C C13 1.2220(3) 0.37356(15) 0.16396(14) 0.0583(9) Uani . . 1.000 . .
    C C14 1.3111(3) 0.31608(18) 0.11732(17) 0.0757(11) Uani . . 1.000 . .
    C C15 1.2312(4) 0.25588(19) 0.06656(17) 0.0820(11) Uani . . 1.000 . .
    C C16 1.0624(4) 0.25213(18) 0.06119(15) 0.0792(11) Uani . . 1.000 . .
    C C17 0.9742(3) 0.30997(15) 0.10737(13) 0.0575(8) Uani . . 1.000 . .
    C C18 0.9212(3) 0.53774(15) 0.10310(13) 0.0606(9) Uani . . 1.000 . .
    C C19 0.9942(3) 0.31926(14) 0.32933(13) 0.0579(8) Uani . . 1.000 . .
    C C20 0.7357(3) 0.50883(14) 0.52479(11) 0.0542(8) Uani . . 1.000 . .
    C C21 0.6970(3) 0.42816(15) 0.57362(13) 0.0490(8) Uani . . 1.000 . .
    C C22 0.7303(3) 0.36794(16) 0.70832(15) 0.0774(10) Uani . . 1.000 . .
    H H1 0.51517 0.49729 0.09631 0.0598 Uiso . . 1.000 . .
    H H2 0.31720 0.57886 0.02404 0.0743 Uiso . . 1.000 . .
    H H3 0.30077 0.72999 0.04279 0.0822 Uiso . . 1.000 . .
    H H4 0.48279 0.79915 0.13434 0.0816 Uiso . . 1.000 . .
    H H5 0.67945 0.71831 0.21045 0.0635 Uiso . . 1.000 . .
    H H7 0.81993 0.58569 0.24234 0.0473 Uiso . . 1.000 . .
    H H8A 0.59930 0.53296 0.31232 0.0551 Uiso . . 1.000 . .
    H H8B 0.57149 0.45413 0.24952 0.0551 Uiso . . 1.000 . .
    H H10 0.79627 0.33561 0.24872 0.0481 Uiso . . 1.000 . .
    H H11 1.03388 0.47245 0.24214 0.0465 Uiso . . 1.000 . .
    H H13 1.27740 0.41420 0.19880 0.0700 Uiso . . 1.000 . .
    H H14 1.42514 0.31870 0.12074 0.0909 Uiso . . 1.000 . .
    H H15 1.29084 0.21721 0.03544 0.0981 Uiso . . 1.000 . .
    H H16 1.00786 0.21087 0.02665 0.0952 Uiso . . 1.000 . .
    H H17 0.86013 0.30759 0.10335 0.0690 Uiso . . 1.000 . .
    H H18A 0.99136 0.58048 0.13174 0.0910 Uiso . . 1.000 . .
    H H18B 0.84144 0.56824 0.06736 0.0910 Uiso . . 1.000 . .
    H H18C 0.98595 0.49935 0.07109 0.0910 Uiso . . 1.000 . .
    H H19A 1.08019 0.35618 0.35384 0.0869 Uiso . . 1.000 . .
    H H19B 1.04053 0.27561 0.29462 0.0869 Uiso . . 1.000 . .
    H H19C 0.93886 0.28981 0.37181 0.0869 Uiso . . 1.000 . .
    H H20A 0.67918 0.55973 0.54619 0.0650 Uiso . . 1.000 . .
    H H20B 0.85263 0.52040 0.53176 0.0650 Uiso . . 1.000 . .
    H H22A 0.64140 0.33102 0.68696 0.1162 Uiso . . 1.000 . .
    H H22B 0.70458 0.39208 0.76047 0.1162 Uiso . . 1.000 . .
    H H22C 0.82870 0.33301 0.71532 0.1162 Uiso . . 1.000 . .
loop_
    _atom_site_aniso_label
    _atom_site_aniso_U_11
    _atom_site_aniso_U_22
    _atom_site_aniso_U_33
    _atom_site_aniso_U_12
    _atom_site_aniso_U_13
    _atom_site_aniso_U_23
    O1 0.0757(11) 0.0737(11) 0.0332(8) 0.0271(9) 0.0097(7) -0.0022(7)
    O2 0.0901(12) 0.0665(10) 0.0372(9) -0.0126(9) -0.0029(8) 0.0039(8)
    O3 0.1051(14) 0.0639(11) 0.0629(11) -0.0216(10) 0.0111(10) -0.0182(9)
    N1 0.0392(9) 0.0444(9) 0.0321(9) 0.0053(7) 0.0094(8) 0.0040(7)
    N2 0.0561(11) 0.0505(10) 0.0343(10) 0.0116(9) 0.0086(8) -0.0057(8)
    C1 0.0560(13) 0.0519(13) 0.0414(12) 0.0069(11) 0.0010(11) 0.0031(10)
    C2 0.0577(14) 0.0802(18) 0.0469(14) 0.0085(13) -0.0040(12) 0.0074(13)
    C3 0.0623(16) 0.081(2) 0.0624(17) 0.0243(14) 0.0081(14) 0.0244(14)
    C4 0.0731(17) 0.0438(14) 0.090(2) 0.0148(13) 0.0279(15) 0.0214(14)
    C5 0.0514(13) 0.0458(13) 0.0627(15) 0.0006(11) 0.0123(12) -0.0008(11)
    C6 0.0406(11) 0.0401(12) 0.0344(11) 0.0043(9) 0.0078(9) 0.0030(9)
    C7 0.0425(12) 0.0414(11) 0.0346(11) 0.0001(9) 0.0043(9) -0.0041(9)
    C8 0.0427(12) 0.0629(14) 0.0328(11) 0.0124(10) 0.0071(10) 0.0051(10)
    C9 0.0405(11) 0.0458(12) 0.0315(11) 0.0015(9) 0.0091(9) 0.0032(9)
    C10 0.0438(11) 0.0429(12) 0.0342(11) 0.0044(9) 0.0065(9) -0.0005(9)
    C11 0.0350(10) 0.0447(11) 0.0365(11) -0.0002(9) 0.0028(9) -0.0046(9)
    C12 0.0478(13) 0.0468(12) 0.0349(11) 0.0055(10) 0.0130(10) 0.0030(9)
    C13 0.0483(14) 0.0612(15) 0.0672(16) 0.0038(11) 0.0174(12) 0.0001(12)
    C14 0.0597(16) 0.0826(19) 0.088(2) 0.0216(14) 0.0294(15) 0.0069(16)
    C15 0.099(2) 0.079(2) 0.0726(19) 0.0311(17) 0.0398(17) -0.0027(16)
    C16 0.101(2) 0.0803(19) 0.0580(16) 0.0145(16) 0.0181(16) -0.0243(14)
    C17 0.0589(14) 0.0685(16) 0.0455(13) 0.0077(12) 0.0061(12) -0.0092(12)
    C18 0.0643(15) 0.0670(16) 0.0537(14) 0.0106(12) 0.0265(12) 0.0184(12)
    C19 0.0609(14) 0.0614(15) 0.0524(14) 0.0172(12) 0.0105(12) 0.0028(11)
    C20 0.0788(16) 0.0557(14) 0.0283(11) 0.0030(12) 0.0058(11) -0.0052(10)
    C21 0.0581(13) 0.0516(14) 0.0383(12) 0.0028(12) 0.0107(11) -0.0102(10)
    C22 0.105(2) 0.0694(17) 0.0589(16) 0.0111(15) 0.0129(15) 0.0156(13)
_geom_special_details
;
 Bond distances, angles <i>etc</i>. have been calculated using the rounded
 fractional coordinates. All s.u.'s are estimated from the variances of the
 (full) variance--covariance matrix. The cell s.u.'s are taken into account in
 the estimation of distances, angles and torsion angles.
;
loop_
    _geom_bond_atom_site_label_1
    _geom_bond_atom_site_label_2
    _geom_bond_site_symmetry_1
    _geom_bond_site_symmetry_2
    _geom_bond_distance
    _geom_bond_publ_flag
    O1 N2 . . 1.426(2) no
    O1 C20 . . 1.413(2) no
    O2 C21 . . 1.339(3) no
    O2 C22 . . 1.434(3) no
    O3 C21 . . 1.185(3) no
    N1 C7 . . 1.471(2) no
    N1 C11 . . 1.469(2) no
    N1 C18 . . 1.467(3) no
    N2 C9 . . 1.272(2) no
    C1 C2 . . 1.369(3) no
    C1 C6 . . 1.383(3) no
    C2 C3 . . 1.366(4) no
    C3 C4 . . 1.355(4) no
    C4 C5 . . 1.384(3) no
    C5 C6 . . 1.381(3) no
    C6 C7 . . 1.508(2) no
    C7 C8 . . 1.527(3) no
    C8 C9 . . 1.486(3) no
    C9 C10 . . 1.490(3) no
    C10 C11 . . 1.542(2) no
    C10 C19 . . 1.511(3) no
    C11 C12 . . 1.514(3) no
    C12 C13 . . 1.371(3) no
    C12 C17 . . 1.388(3) no
    C13 C14 . . 1.388(4) no
    C14 C15 . . 1.362(4) no
    C15 C16 . . 1.376(5) no
    C16 C17 . . 1.383(4) no
    C20 C21 . . 1.495(3) no
    C1 H1 . . 0.9300 no
    C2 H2 . . 0.9300 no
    C3 H3 . . 0.9300 no
    C4 H4 . . 0.9300 no
    C5 H5 . . 0.9300 no
    C7 H7 . . 0.9800 no
    C8 H8A . . 0.9700 no
    C8 H8B . . 0.9700 no
    C10 H10 . . 0.9800 no
    C11 H11 . . 0.9800 no
    C13 H13 . . 0.9300 no
    C14 H14 . . 0.9300 no
    C15 H15 . . 0.9300 no
    C16 H16 . . 0.9300 no
    C17 H17 . . 0.9300 no
    C18 H18A . . 0.9600 no
    C18 H18B . . 0.9600 no
    C18 H18C . . 0.9600 no
    C19 H19A . . 0.9600 no
    C19 H19B . . 0.9600 no
    C19 H19C . . 0.9600 no
    C20 H20A . . 0.9700 no
    C20 H20B . . 0.9700 no
    C22 H22A . . 0.9600 no
    C22 H22B . . 0.9600 no
    C22 H22C . . 0.9600 no
loop_
    _geom_angle_atom_site_label_1
    _geom_angle_atom_site_label_2
    _geom_angle_atom_site_label_3
    _geom_angle_site_symmetry_1
    _geom_angle_site_symmetry_2
    _geom_angle_site_symmetry_3
    _geom_angle
    _geom_angle_publ_flag
    N2 O1 C20 . . . 108.33(15) no
    C21 O2 C22 . . . 117.57(18) no
    C7 N1 C11 . . . 112.06(14) no
    C7 N1 C18 . . . 108.74(15) no
    C11 N1 C18 . . . 110.05(15) no
    O1 N2 C9 . . . 109.98(15) no
    C2 C1 C6 . . . 120.9(2) no
    C1 C2 C3 . . . 120.5(2) no
    C2 C3 C4 . . . 119.5(2) no
    C3 C4 C5 . . . 120.9(2) no
    C4 C5 C6 . . . 120.1(2) no
    C1 C6 C5 . . . 118.14(18) no
    C1 C6 C7 . . . 121.15(17) no
    C5 C6 C7 . . . 120.65(17) no
    N1 C7 C6 . . . 112.08(14) no
    N1 C7 C8 . . . 110.68(15) no
    C6 C7 C8 . . . 108.96(14) no
    C7 C8 C9 . . . 109.89(14) no
    N2 C9 C8 . . . 126.73(17) no
    N2 C9 C10 . . . 119.23(16) no
    C8 C9 C10 . . . 114.01(15) no
    C9 C10 C11 . . . 108.93(15) no
    C9 C10 C19 . . . 114.41(16) no
    C11 C10 C19 . . . 112.23(15) no
    N1 C11 C10 . . . 111.59(13) no
    N1 C11 C12 . . . 110.84(15) no
    C10 C11 C12 . . . 110.65(15) no
    C11 C12 C13 . . . 121.28(18) no
    C11 C12 C17 . . . 120.5(2) no
    C13 C12 C17 . . . 118.2(2) no
    C12 C13 C14 . . . 121.2(2) no
    C13 C14 C15 . . . 119.9(2) no
    C14 C15 C16 . . . 120.2(3) no
    C15 C16 C17 . . . 119.7(2) no
    C12 C17 C16 . . . 120.8(2) no
    O1 C20 C21 . . . 113.08(17) no
    O2 C21 O3 . . . 123.3(2) no
    O2 C21 C20 . . . 109.43(18) no
    O3 C21 C20 . . . 127.2(2) no
    C2 C1 H1 . . . 120.00 no
    C6 C1 H1 . . . 120.00 no
    C1 C2 H2 . . . 120.00 no
    C3 C2 H2 . . . 120.00 no
    C2 C3 H3 . . . 120.00 no
    C4 C3 H3 . . . 120.00 no
    C3 C4 H4 . . . 120.00 no
    C5 C4 H4 . . . 120.00 no
    C4 C5 H5 . . . 120.00 no
    C6 C5 H5 . . . 120.00 no
    N1 C7 H7 . . . 108.00 no
    C6 C7 H7 . . . 108.00 no
    C8 C7 H7 . . . 108.00 no
    C7 C8 H8A . . . 110.00 no
    C7 C8 H8B . . . 110.00 no
    C9 C8 H8A . . . 110.00 no
    C9 C8 H8B . . . 110.00 no
    H8A C8 H8B . . . 108.00 no
    C9 C10 H10 . . . 107.00 no
    C11 C10 H10 . . . 107.00 no
    C19 C10 H10 . . . 107.00 no
    N1 C11 H11 . . . 108.00 no
    C10 C11 H11 . . . 108.00 no
    C12 C11 H11 . . . 108.00 no
    C12 C13 H13 . . . 119.00 no
    C14 C13 H13 . . . 119.00 no
    C13 C14 H14 . . . 120.00 no
    C15 C14 H14 . . . 120.00 no
    C14 C15 H15 . . . 120.00 no
    C16 C15 H15 . . . 120.00 no
    C15 C16 H16 . . . 120.00 no
    C17 C16 H16 . . . 120.00 no
    C12 C17 H17 . . . 120.00 no
    C16 C17 H17 . . . 120.00 no
    N1 C18 H18A . . . 109.00 no
    N1 C18 H18B . . . 109.00 no
    N1 C18 H18C . . . 109.00 no
    H18A C18 H18B . . . 109.00 no
    H18A C18 H18C . . . 109.00 no
    H18B C18 H18C . . . 109.00 no
    C10 C19 H19A . . . 109.00 no
    C10 C19 H19B . . . 109.00 no
    C10 C19 H19C . . . 109.00 no
    H19A C19 H19B . . . 109.00 no
    H19A C19 H19C . . . 109.00 no
    H19B C19 H19C . . . 109.00 no
    O1 C20 H20A . . . 109.00 no
    O1 C20 H20B . . . 109.00 no
    C21 C20 H20A . . . 109.00 no
    C21 C20 H20B . . . 109.00 no
    H20A C20 H20B . . . 108.00 no
    O2 C22 H22A . . . 109.00 no
    O2 C22 H22B . . . 109.00 no
    O2 C22 H22C . . . 109.00 no
    H22A C22 H22B . . . 109.00 no
    H22A C22 H22C . . . 109.00 no
    H22B C22 H22C . . . 109.00 no
loop_
    _geom_torsion_atom_site_label_1
    _geom_torsion_atom_site_label_2
    _geom_torsion_atom_site_label_3
    _geom_torsion_atom_site_label_4
    _geom_torsion_site_symmetry_1
    _geom_torsion_site_symmetry_2
    _geom_torsion_site_symmetry_3
    _geom_torsion_site_symmetry_4
    _geom_torsion
    _geom_torsion_publ_flag
    C20 O1 N2 C9 . . . . -172.81(17) no
    N2 O1 C20 C21 . . . . -71.9(2) no
    C22 O2 C21 C20 . . . . -179.44(19) no
    C22 O2 C21 O3 . . . . 1.7(3) no
    C18 N1 C11 C12 . . . . -57.7(2) no
    C7 N1 C11 C12 . . . . -178.86(15) no
    C11 N1 C7 C6 . . . . -179.50(14) no
    C18 N1 C7 C6 . . . . 58.62(19) no
    C11 N1 C7 C8 . . . . -57.64(18) no
    C18 N1 C11 C10 . . . . 178.47(15) no
    C18 N1 C7 C8 . . . . -179.52(15) no
    C7 N1 C11 C10 . . . . 57.34(18) no
    O1 N2 C9 C8 . . . . 3.3(3) no
    O1 N2 C9 C10 . . . . -178.95(15) no
    C2 C1 C6 C7 . . . . 176.48(19) no
    C6 C1 C2 C3 . . . . 0.8(3) no
    C2 C1 C6 C5 . . . . -0.6(3) no
    C1 C2 C3 C4 . . . . -0.1(4) no
    C2 C3 C4 C5 . . . . -0.8(4) no
    C3 C4 C5 C6 . . . . 1.0(4) no
    C4 C5 C6 C1 . . . . -0.3(3) no
    C4 C5 C6 C7 . . . . -177.4(2) no
    C1 C6 C7 N1 . . . . 51.3(2) no
    C5 C6 C7 C8 . . . . 105.5(2) no
    C5 C6 C7 N1 . . . . -131.70(19) no
    C1 C6 C7 C8 . . . . -71.5(2) no
    C6 C7 C8 C9 . . . . 178.85(15) no
    N1 C7 C8 C9 . . . . 55.18(19) no
    C7 C8 C9 C10 . . . . -55.2(2) no
    C7 C8 C9 N2 . . . . 122.7(2) no
    N2 C9 C10 C11 . . . . -124.12(18) no
    N2 C9 C10 C19 . . . . 2.4(2) no
    C8 C9 C10 C11 . . . . 53.95(19) no
    C8 C9 C10 C19 . . . . -179.55(16) no
    C19 C10 C11 C12 . . . . 54.6(2) no
    C9 C10 C11 C12 . . . . -177.68(15) no
    C19 C10 C11 N1 . . . . 178.49(15) no
    C9 C10 C11 N1 . . . . -53.77(18) no
    C10 C11 C12 C17 . . . . 66.3(2) no
    C10 C11 C12 C13 . . . . -110.6(2) no
    N1 C11 C12 C17 . . . . -58.0(2) no
    N1 C11 C12 C13 . . . . 125.0(2) no
    C11 C12 C13 C14 . . . . 177.3(2) no
    C13 C12 C17 C16 . . . . 0.2(3) no
    C11 C12 C17 C16 . . . . -176.8(2) no
    C17 C12 C13 C14 . . . . 0.2(3) no
    C12 C13 C14 C15 . . . . -0.5(4) no
    C13 C14 C15 C16 . . . . 0.2(4) no
    C14 C15 C16 C17 . . . . 0.2(4) no
    C15 C16 C17 C12 . . . . -0.4(4) no
    O1 C20 C21 O3 . . . . -5.6(4) no
    O1 C20 C21 O2 . . . . 175.58(18) no
loop_
    _geom_hbond_atom_site_label_D
    _geom_hbond_atom_site_label_H
    _geom_hbond_atom_site_label_A
    _geom_hbond_site_symmetry_A
    _geom_hbond_distance_DH
    _geom_hbond_distance_HA
    _geom_hbond_distance_DA
    _geom_hbond_angle_DHA
    _geom_hbond_publ_flag
    C8 H8A O1 1_555 0.97 2.22 2.653(2) 106 yes
    C22 H22A O3 1_555 0.96 2.28 2.668(3) 103 yes
    C22 H22B Cg2 3_666 0.96 2.76 3.525(3) 138 yes
_iucr_refine_instructions_details
;
TITL C2 in P2(1)/c
CELL  0.71073   8.1662  15.0229  16.2889   90.000   93.903   90.000
ZERR     4.00   0.0009   0.0016   0.0019    0.000    0.006    0.000
LATT   1
SYMM  - X, 1/2 + Y, 1/2 - Z
SFAC  C    H    N    O
UNIT  88   104  8    12
MERG   2
OMIT    -3   3   5
OMIT    -3  11   3
FMAP   2
PLAN   20
SIZE     0.30   0.35  0.35
ACTA
BOND   $H
CONF
L.S.  10
WGHT    0.041800    3.442900
EXTI    0.004221
BASF   0.28122
FVAR       0.59741
C1    1    0.508960    0.558356    0.104964    11.00000    0.05601    0.05190 =
         0.04135    0.00305    0.00100    0.00685
AFIX  43
H1    2    0.515169    0.497294    0.096310    11.00000   -1.20000
AFIX   0
C2    1    0.391002    0.607144    0.061434    11.00000    0.05766    0.08018 =
         0.04690    0.00736   -0.00399    0.00849
AFIX  43
H2    2    0.317196    0.578855    0.024040    11.00000   -1.20000
AFIX   0
C3    1    0.380924    0.697043    0.072520    11.00000    0.06229    0.08140 =
         0.06244    0.02439    0.00807    0.02429
AFIX  43
H3    2    0.300766    0.729994    0.042790    11.00000   -1.20000
AFIX   0
C4    1    0.488698    0.737838    0.127204    11.00000    0.07313    0.04379 =
         0.09009    0.02136    0.02787    0.01479
AFIX  43
H4    2    0.482792    0.799146    0.134343    11.00000   -1.20000
AFIX   0
C5    1    0.607382    0.689529    0.172553    11.00000    0.05139    0.04584 =
         0.06267   -0.00080    0.01229    0.00056
AFIX  43
H5    2    0.679448    0.718309    0.210452    11.00000   -1.20000
AFIX   0
C6    1    0.619006    0.598651    0.161633    11.00000    0.04057    0.04012 =
         0.03443    0.00297    0.00776    0.00425
C7    1    0.742962    0.544598    0.213228    11.00000    0.04246    0.04137 =
         0.03463   -0.00405    0.00430    0.00005
AFIX  13
H7    2    0.819931    0.585686    0.242342    11.00000   -1.20000
AFIX   0
C8    1    0.654061    0.492150    0.277049    11.00000    0.04267    0.06287 =
         0.03281    0.00510    0.00707    0.01244
AFIX  23
H8A   2    0.599302    0.532959    0.312321    11.00000   -1.20000
H8B   2    0.571485    0.454131    0.249516    11.00000   -1.20000
AFIX   0
C9    1    0.773546    0.436929    0.327543    11.00000    0.04054    0.04581 =
         0.03147    0.00324    0.00912    0.00147
C10   1    0.873161    0.376234    0.278489    11.00000    0.04382    0.04289 =
         0.03417   -0.00049    0.00651    0.00442
AFIX  13
H10   2    0.796271    0.335609    0.248720    11.00000   -1.20000
AFIX   0
C11   1    0.956737    0.431308    0.213219    11.00000    0.03500    0.04472 =
         0.03647   -0.00457    0.00284   -0.00015
AFIX  13
H11   2    1.033875    0.472451    0.242143    11.00000   -1.20000
AFIX   0
C12   1    1.053763    0.371511    0.159619    11.00000    0.04778    0.04678 =
         0.03486    0.00301    0.01295    0.00554
C13   1    1.221963    0.373557    0.163960    11.00000    0.04831    0.06124 =
         0.06721    0.00011    0.01735    0.00382
AFIX  43
H13   2    1.277404    0.414203    0.198799    11.00000   -1.20000
AFIX   0
C14   1    1.311096    0.316083    0.117318    11.00000    0.05970    0.08257 =
         0.08821    0.00690    0.02939    0.02155
AFIX  43
H14   2    1.425139    0.318703    0.120745    11.00000   -1.20000
AFIX   0
C15   1    1.231223    0.255880    0.066556    11.00000    0.09880    0.07855 =
         0.07257   -0.00269    0.03975    0.03113
AFIX  43
H15   2    1.290842    0.217212    0.035444    11.00000   -1.20000
AFIX   0
C16   1    1.062399    0.252126    0.061187    11.00000    0.10144    0.08032 =
         0.05795   -0.02429    0.01814    0.01448
AFIX  43
H16   2    1.007865    0.210868    0.026649    11.00000   -1.20000
AFIX   0
C17   1    0.974190    0.309969    0.107370    11.00000    0.05887    0.06854 =
         0.04551   -0.00919    0.00609    0.00770
AFIX  43
H17   2    0.860126    0.307586    0.103354    11.00000   -1.20000
AFIX   0
C18   1    0.921211    0.537740    0.103105    11.00000    0.06434    0.06704 =
         0.05374    0.01835    0.02649    0.01058
AFIX 137
H18A  2    0.991358    0.580478    0.131742    11.00000   -1.50000
H18B  2    0.841441    0.568236    0.067361    11.00000   -1.50000
H18C  2    0.985947    0.499345    0.071092    11.00000   -1.50000
AFIX   0
C19   1    0.994225    0.319264    0.329327    11.00000    0.06088    0.06138 =
         0.05238    0.00280    0.01046    0.01717
AFIX 137
H19A  2    1.080189    0.356178    0.353841    11.00000   -1.50000
H19B  2    1.040525    0.275615    0.294624    11.00000   -1.50000
H19C  2    0.938860    0.289814    0.371810    11.00000   -1.50000
AFIX   0
C20   1    0.735649    0.508829    0.524786    11.00000    0.07882    0.05573 =
         0.02833   -0.00519    0.00579    0.00297
AFIX  23
H20A  2    0.679179    0.559733    0.546190    11.00000   -1.20000
H20B  2    0.852628    0.520400    0.531760    11.00000   -1.20000
AFIX   0
C21   1    0.696975    0.428162    0.573625    11.00000    0.05806    0.05158 =
         0.03825   -0.01018    0.01067    0.00280
C22   1    0.730313    0.367945    0.708321    11.00000    0.10516    0.06940 =
         0.05889    0.01563    0.01294    0.01113
AFIX 137
H22A  2    0.641404    0.331018    0.686956    11.00000   -1.50000
H22B  2    0.704576    0.392085    0.760471    11.00000   -1.50000
H22C  2    0.828704    0.333006    0.715320    11.00000   -1.50000
AFIX   0
N1    3    0.836976    0.484488    0.162893    11.00000    0.03918    0.04436 =
         0.03211    0.00398    0.00938    0.00532
N2    3    0.799859    0.439011    0.405383    11.00000    0.05611    0.05047 =
         0.03427   -0.00572    0.00860    0.01157
O1    4    0.689769    0.499948    0.439987    11.00000    0.07565    0.07368 =
         0.03320   -0.00221    0.00966    0.02708
O2    4    0.754591    0.439218    0.651891    11.00000    0.09008    0.06650 =
         0.03721    0.00385   -0.00294   -0.01260
O3    4    0.624806    0.363810    0.549685    11.00000    0.10505    0.06385 =
         0.06290   -0.01819    0.01111   -0.02158
HKLF 5
REM  C2 in P2(1)/c
REM R1 =  0.0713 for  12046 Fo > 4sig(Fo)  and  0.0979 for all  17582 data
REM    249 parameters refined using      0 restraints
END
;
