# Supplementary material for: Methyl ({[(4E)-1,3-dimethyl-2,6-di­phenyl­piperidin-4-yl­idene]amino}­oxy)acetate
Source: Acta Crystallogr Sect E Struct Rep Online. 2014 Apr 2;70(Pt 5):o513. doi: 10.1107/S1600536814006667 (PMC4011218; doi:10.1107/S1600536814006667)
Supplement: Supplementary file 2 [file e-70-0o513-Isup2.hkl]

#
# h,k,l, Fc-squared, Fo-squared, sigma(Fo-squared) and status flag
#
data_I
_shelx_title ' C2 in P2(1)/c'
_shelx_refln_list_code          4
_shelx_F_calc_maximum      168.51
_exptl_crystal_F_000       784.00
_reflns_d_resolution_high  0.8209
 
loop_
 _symmetry_equiv_pos_as_xyz
 'x, y, z'
 '-x, y+1/2, -z+1/2'
 '-x, -y, -z'
 'x, -y-1/2, z-1/2'
 
_cell_length_a     8.1662
_cell_length_b    15.0229
_cell_length_c    16.2889
_cell_angle_alpha  90.000
_cell_angle_beta   93.903
_cell_angle_gamma  90.000
 
_shelx_F_squared_multiplier     1.000
 
loop_
 _refln_index_h
 _refln_index_k
 _refln_index_l
 _refln_F_squared_calc
 _refln_F_squared_meas
 _refln_F_squared_sigma
 _refln_observed_status
   1   0   0       16.66       19.67      2.33 o
   1   0   0       16.66       22.87      2.35 o
   1   0   0       16.66       21.91      3.14 o
  -1   0   0       16.66       23.51      2.38 o
  -1   0   0       16.66       15.92      2.91 o
   2   0   0     3824.09     3437.87    286.16 o
   2   0   0     3824.09     3505.98    223.25 o
  -2   0   0     3824.09     3705.61    229.65 o
   2   0   0     3824.09     3579.12    229.63 o
  -2   0   0     3824.09     3674.79    223.27 o
  -2   0   0     3824.09     3666.90    223.50 o
  -2   0   0     3824.09     3365.13    286.11 o
  -3   0   0     3851.88     3485.57    287.97 o
   3   0   0     3851.88     3607.21    231.02 o
  -3   0   0     3851.88     3700.39    231.17 o
   3   0   0     3851.88     3400.75    287.92 o
  -3   0   0     3851.88     3573.41    224.99 o
  -3   0   0     3851.88     3681.92    224.79 o
   3   0   0     3851.88     3597.54    224.79 o
  -4   0   0      774.04      829.35     54.56 o
   4   0   0      774.04      821.52     69.35 o
  -4   0   0      774.04      801.26     69.13 o
   4   0   0      774.04      834.94     55.38 o
   4   0   0      774.04      825.51     54.28 o
  -4   0   0      774.04      852.87     55.60 o
   5   0   0      160.76      163.68     13.28 o
  -5   0   0      160.76      137.36     16.87 o
  -5   0   0      160.76      163.37     13.65 o
   5   0   0      160.76      156.64     13.40 o
   5   0   0      160.76      154.71     17.52 o
  -5   0   0      160.76      157.79     14.01 o
   6   0   0        0.01       -1.77      4.23 o
  -6   0   0        0.01        9.47      8.57 o
   6   0   0        0.01        3.05      4.01 o
  -6   0   0        0.01        0.17      5.91 o
   6   0   0        0.01       -4.46      5.86 o
  -7   0   0      150.46      154.02     15.69 o
   7   0   0      150.46      152.31     14.40 o
  -7   0   0      150.46      147.83     18.19 o
  -7   0   0      150.46      126.67     11.49 o
   7   0   0      150.46      142.06     14.24 o
  -8   0   0       73.04      171.04     18.19 o
  -8   0   0       73.04      164.68     21.44 o
  -8   0   0       73.04      169.70     13.81 o
  -9   0   0       53.41       55.17      9.39 o
  -9   0   0       53.41       76.41     14.21 o
   1  -1   0      185.73      161.54     15.29 o
  -1   1   0      185.73      161.40     11.00 o
   1  -1   0      185.73      163.30     12.01 o
  -1   1   0      185.73      164.06     11.98 o
  -1  -1   0      185.73      172.84     12.35 o
   1   1   0      185.73      192.82     12.46 o
  -1  -1   0      185.73      190.30     12.15 o
   1   1   0      185.73      171.38     15.49 o
   1  -1   0      185.73      166.31     12.21 o
   1   1   0      185.73      161.26     12.04 o
  -1  -1   0      185.73      188.95     12.23 o
   2   1   0      170.68      122.03      9.45 o
   2  -1   0      170.68      135.07      9.45 o
   2  -1   0      170.68      131.25      9.39 o
  -2  -1   0      170.68      129.85      9.73 o
   2   1   0      170.68      107.64     12.20 o
   2   1   0      170.68      116.00      9.25 o
  -2  -1   0      170.68      124.52      9.48 o
   2  -1   0      170.68      124.66     12.03 o
  -2   1   0      170.68      122.95     11.97 o
  -2  -1   0      170.68      126.88      9.56 o
  -2   1   0      170.68      150.57      9.62 o
  -4   1   0      110.49      118.49     12.86 o
  -4  -1   0      110.49      117.57     13.37 o
  -4  -1   0      110.49      122.00     10.45 o
   4  -1   0      110.49      114.43      9.84 o
   4   1   0      110.49      124.60     10.34 o
   4  -1   0      110.49      117.06     13.06 o
  -4   1   0      110.49      120.60     10.62 o
   4   1   0      110.49      130.32     13.70 o
  -4  -1   0      110.49      113.59     10.45 o
  -4   1   0      110.49      115.16     10.06 o
   4   1   0      110.49      109.75     10.03 o
   4  -1   0      110.49       89.18      9.70 o
  -5  -1   0       87.24       94.94     13.03 o
   5   1   0       87.24       97.66     13.20 o
  -5   1   0       87.24       94.94      9.67 o
  -5  -1   0       87.24       80.20     10.28 o
   5  -1   0       87.24      103.27      9.84 o
   5  -1   0       87.24       90.43     12.50 o
  -5   1   0       87.24       91.53     10.20 o
   5   1   0       87.24       86.85      9.33 o
  -5   1   0       87.24       96.68     12.33 o
   5   1   0       87.24       88.75      9.58 o
   5  -1   0       87.24       81.35      9.11 o
   6  -1   0        0.44       -3.92      3.92 o
   6  -1   0        0.44       -0.03      3.73 o
  -6  -1   0        0.44        0.48      7.79 o
  -6   1   0        0.44       -1.93      7.71 o
  -6   1   0        0.44       -2.94      3.98 o
  -6   1   0        0.44       -3.53      3.53 o
  -6   1   0        0.44       -5.13      5.13 o
   6   1   0        0.44       -3.56      3.56 o
   6   1   0        0.44       -5.97      5.97 o
   6   1   0        0.44        4.85      4.31 o
   6  -1   0        0.44       -5.30      6.39 o
  -6  -1   0        0.44       -5.16      5.30 o
  -7   1   0        2.26       -8.21      8.21 o
   7  -1   0        2.26       -4.57      4.57 o
  -7  -1   0        2.26       -2.80      9.72 o
  -7   1   0        2.26        4.57      4.54 o
  -7  -1   0        2.26       -5.44      6.25 o
   7   1   0        2.26       -1.63      4.57 o
  -7   1   0        2.26       -5.52      5.52 o
  -8   1   0        7.26       21.63     12.66 o
  -8  -1   0        7.26       19.92      6.08 o
  -8   1   0        7.26       22.86      6.28 o
  -8  -1   0        7.26       33.01      9.78 o
  -8  -1   0        7.26       -3.73     11.82 o
  -8   1   0        7.26       20.51      9.13 o
   8  -1   0        7.26       36.54      8.43 o
  -9  -1   0       18.64       21.88     10.70 o
  -9  -1   0       18.64       11.60      6.36 o
  -9   1   0       18.64       25.11     10.62 o
  -9   1   0       18.64       26.67      8.04 o
   0  -2   0     9721.93    11650.43    646.34 o
   0  -2   0     9721.93     8660.29    577.00 o
   0   2   0     9721.93    10261.20    578.05 o
  -1   2   0        5.20        0.25      1.09 o
  -1   2   0        5.20        4.03      1.01 o
   1   2   0        5.20        1.46      1.18 o
  -1  -2   0        5.20        0.90      2.19 o
   1  -2   0        5.20        1.04      1.18 o
   1  -2   0        5.20        3.42      0.90 o
   1   2   0        5.20        2.80      2.21 o
  -1   2   0        5.20        0.08      1.04 o
   1  -2   0        5.20        2.24      1.18 o
  -1  -2   0        5.20        3.00      1.43 o
  -1  -2   0        5.20        0.87      1.09 o
   1   2   0        5.20        3.45      1.46 o
  -2  -2   0     7759.58     6329.56    582.19 o
   2   2   0     7759.58     6725.60    582.31 o
  -2  -2   0     7759.58     7510.18    454.22 o
  -2   2   0     7759.58     7659.49    454.14 o
   2  -2   0     7759.58     7406.35    454.25 o
   2  -2   0     7759.58     7320.72    467.17 o
  -2   2   0     7759.58     7370.21    415.58 o
  -2  -2   0     7759.58     7509.66    454.54 o
   2  -2   0     7759.58     7040.61    582.13 o
  -2  -2   0     7759.58     7515.48    467.35 o
  -2   2   0     7759.58     7518.05    467.26 o
   2   2   0     7759.58     7327.24    467.46 o
   3  -2   0      172.60      195.86     17.30 o
   3   2   0      172.60      172.26     17.46 o
   3   2   0      172.60      173.83     13.51 o
   3   2   0      172.60      184.20     13.76 o
  -3  -2   0      172.60      189.98     13.82 o
  -3  -2   0      172.60      179.46     13.90 o
  -3   2   0      172.60      186.11     13.54 o
  -3   2   0      172.60      179.97     12.14 o
  -3   2   0      172.60      170.94     16.82 o
   3  -2   0      172.60      179.88     13.40 o
   3  -2   0      172.60      184.15     13.37 o
  -3   2   0      172.60      193.56     13.90 o
   4   2   0      111.59      141.03     14.15 o
   4   2   0      111.59      129.31     10.65 o
  -4   2   0      111.59      123.51     10.76 o
  -4  -2   0      111.59      132.11     14.04 o
  -4   2   0      111.59      117.74     13.14 o
   4   2   0      111.59      116.50     10.26 o
   4  -2   0      111.59      108.99     10.09 o
  -4   2   0      111.59      120.54      9.22 o
   4  -2   0      111.59      124.04     13.40 o
  -4  -2   0      111.59      133.99     11.32 o
   4  -2   0      111.59       97.84      9.75 o
  -4   2   0      111.59      103.95     10.40 o
   5   2   0      125.11      137.24     15.75 o
   5  -2   0      125.11      117.09     15.39 o
  -5   2   0      125.11      128.83     14.97 o
  -5  -2   0      125.11      121.01     12.61 o
  -5   2   0      125.11      133.23     11.97 o
   5   2   0      125.11      137.77     11.97 o
   5  -2   0      125.11      126.34     11.71 o
  -5   2   0      125.11      135.98     12.56 o
   5  -2   0      125.11      144.50     11.74 o
  -5  -2   0      125.11      134.02     16.00 o
  -5   2   0      125.11      127.01     10.29 o
   5   2   0      125.11      124.26     11.77 o
   6  -2   0        0.12       -6.05      7.14 o
   6  -2   0        0.12       -2.27      4.29 o
  -6  -2   0        0.12       11.35      9.22 o
  -6   2   0        0.12       -3.45      3.45 o
  -6   2   0        0.12       -4.03      4.03 o
   6   2   0        0.12        9.89      8.01 o
  -6   2   0        0.12       -4.74      4.74 o
  -6  -2   0        0.12       -2.91      5.55 o
  -6   2   0        0.12        5.69      7.90 o
   6   2   0        0.12        0.28      4.01 o
   6  -2   0        0.12       -3.31      3.31 o
  -7  -2   0       21.49       20.26      8.29 o
  -7  -2   0       21.49       34.97     13.23 o
  -7   2   0       21.49       23.17      7.82 o
   7  -2   0       21.49       22.05      7.03 o
   7   2   0       21.49       15.21      6.25 o
  -7   2   0       21.49       21.97      5.77 o
   8  -2   0        9.42       26.25      7.99 o
  -8   2   0        9.42       12.97      6.16 o
  -8   2   0        9.42       21.46      9.11 o
  -8  -2   0        9.42       -1.93      7.85 o
  -9   2   0        2.03        2.24      6.36 o
  -9  -2   0        2.03        1.09      5.91 o
  -9  -2   0        2.03        6.67      8.99 o
  -9   2   0        2.03        2.52      8.49 o
  -1  -3   0     6656.71     6699.30    422.25 o
   1   3   0     6656.71     7098.26    422.25 o
  -1   3   0     6656.72     6778.00    386.29 o
  -1  -3   0     6656.71     6600.32    434.28 o
  -1  -3   0     6656.71     6380.16    541.35 o
   1   3   0     6656.71     6898.42    434.69 o
   1  -3   0     6656.72     6665.59    386.12 o
   1  -3   0     6656.72     6845.35    422.54 o
  -1   3   0     6656.72     6846.68    435.12 o
  -2   3   0        4.03       16.81      2.83 o
  -2  -3   0        4.03       36.29      6.28 o
   2  -3   0        4.03       17.96      3.17 o
  -2   3   0        4.03       16.17      3.08 o
   2   3   0        4.03       26.87      3.64 o
  -2   3   0        4.03       18.94      3.17 o
   2  -3   0        4.03       19.61      2.66 o
  -2  -3   0        4.03       32.11      4.09 o
  -2  -3   0        4.03       26.25      3.70 o
  -2  -3   0        4.03       26.45      3.42 o
   2   3   0        4.03       40.80      6.14 o
  -3   3   0      614.70      516.57     34.32 o
   3   3   0      614.70      632.81     48.47 o
   3  -3   0      614.70      535.51     37.44 o
   3   3   0      614.70      543.42     38.56 o
  -3   3   0      614.70      561.94     37.49 o
   3  -3   0      614.70      559.19     38.03 o
  -3   3   0      614.70      555.71     37.66 o
  -3  -3   0      614.70      679.92     48.89 o
  -3  -3   0      614.70      555.35     38.00 o
   3  -3   0      614.70      615.24     48.07 o
  -3   3   0      614.70      542.16     38.25 o
  -4   3   0      109.50      139.62     10.57 o
   4  -3   0      109.50       86.54      9.19 o
   4  -3   0      109.50       96.35      9.61 o
   4  -3   0      109.50      149.46     13.48 o
   4   3   0      109.50      101.14      9.92 o
  -4   3   0      109.50      112.77      9.05 o
  -4   3   0      109.50      127.52     10.79 o
   5   3   0        0.02        1.12      3.47 o
  -5   3   0        0.02       -2.33      3.25 o
  -5  -3   0        0.02       -6.44      6.44 o
  -5   3   0        0.02       -4.06      4.06 o
   5  -3   0        0.02        3.56      3.28 o
   5  -3   0        0.02        1.09      3.73 o
  -5  -3   0        0.02       -3.14      4.62 o
   5  -3   0        0.02        2.97      6.30 o
  -5   3   0        0.02        2.27      2.13 o
   5   3   0        0.02       -4.34      5.94 o
  -6  -3   0       18.59       10.17      6.98 o
   6  -3   0       18.59       20.15      5.35 o
   6  -3   0       18.59       18.38      9.08 o
  -6   3   0       18.59        9.58      5.07 o
  -6  -3   0       18.59       28.47     11.01 o
   6   3   0       18.59       16.53      5.49 o
   6   3   0       18.59       29.31      9.98 o
  -6   3   0       18.59       16.70      5.30 o
   6  -3   0       18.59       14.91      5.60 o
  -6   3   0       18.59       22.42      7.01 o
  -7  -3   0        6.09        8.71      7.40 o
  -7   3   0        6.09        8.77      5.10 o
  -7  -3   0        6.09        3.31     10.70 o
   7   3   0        6.09       -1.71      5.27 o
   7  -3   0        6.09        9.75      5.94 o
  -7   3   0        6.09        1.23      6.81 o
   8  -3   0        1.22        9.30      6.47 o
  -8  -3   0        1.22       -0.28      7.34 o
  -8   3   0        1.22       -4.74      6.86 o
  -8   3   0        1.22        6.75      5.91 o
   9  -3   0        6.70        4.74      7.17 o
  -9   3   0        6.70        5.74      6.39 o
  -9  -3   0        6.70       -0.34      9.25 o
  -9   3   0        6.70        0.92      7.82 o
   0  -4   0     1078.94     1011.46     59.60 o
   0   4   0     1078.94      951.10     61.35 o
   0   4   0     1078.94      885.53     54.82 o
   0  -4   0     1078.94      922.93     54.85 o
  -1  -4   0        0.78        2.02      1.46 o
   1   4   0        0.78        7.73      1.99 o
  -1  -4   0        0.78        5.02      1.85 o
   1  -4   0        0.78       -0.62      1.57 o
  -1   4   0        0.78       -0.50      0.50 o
  -1  -4   0        0.78        7.34      3.78 o
  -1   4   0        0.78        2.83      1.06 o
  -1   4   0        0.78        0.98      1.63 o
   1  -4   0        0.78        1.54      1.34 o
   1   4   0        0.78        1.63      1.51 o
   2  -4   0       73.54       74.74      5.83 o
  -2   4   0       73.54       76.45      6.22 o
   2   4   0       73.54       61.85      8.38 o
  -2  -4   0       73.54       65.36      9.16 o
  -2  -4   0       73.54       70.62      6.50 o
   2  -4   0       73.54       80.57      6.36 o
   2  -4   0       73.54       82.59      6.28 o
  -2   4   0       73.54       80.69      6.33 o
   2   4   0       73.54       71.72      6.53 o
  -2  -4   0       73.54       62.22      6.61 o
  -2   4   0       73.54       82.70      6.14 o
   3   4   0      102.38       99.91     11.60 o
  -3  -4   0      102.38      112.19     12.28 o
   3  -4   0      102.38      102.41      8.13 o
   3  -4   0      102.38       97.03      8.60 o
  -3   4   0      102.38       97.14      8.49 o
  -3   4   0      102.38      100.31      8.97 o
  -3   4   0      102.38       99.41      8.46 o
  -3  -4   0      102.38      109.55      9.44 o
   3   4   0      102.38      102.27      9.00 o
   3  -4   0      102.38      117.99     11.35 o
  -3   4   0      102.38       99.58      8.27 o
   4  -4   0      579.50      629.43     41.80 o
   4  -4   0      579.50      598.30     42.13 o
   4   4   0      579.49      577.34     42.86 o
  -4  -4   0      579.49      625.90     54.05 o
  -4   4   0      579.50      621.61     38.37 o
  -4   4   0      579.50      664.72     42.19 o
   4  -4   0      579.50      651.17     53.41 o
  -4   4   0      579.50      624.52     42.67 o
  -4   4   0      579.50      706.52     42.02 o
  -4  -4   0      579.49      607.30     42.44 o
   4   4   0      579.49      610.58     53.55 o
   5   4   0      406.81      420.77     30.17 o
   5  -4   0      406.81      405.60     29.16 o
  -5  -4   0      406.81      407.76     30.31 o
  -5   4   0      406.81      434.00     26.97 o
   5   4   0      406.81      402.04     37.65 o
   5  -4   0      406.81      416.28     37.65 o
   5  -4   0      406.81      406.83     29.13 o
  -5   4   0      406.81      409.47     29.66 o
  -5   4   0      406.81      428.48     29.92 o
   6  -4   0      116.53      126.81     11.99 o
   6   4   0      116.53      131.57     12.75 o
  -6  -4   0      116.53      145.89     17.80 o
  -6   4   0      116.53      111.54     12.86 o
  -6   4   0      116.53      115.65     11.24 o
   6   4   0      116.53      156.77     17.51 o
  -6  -4   0      116.53      125.29     13.98 o
   6  -4   0      116.53      116.36     12.19 o
  -7  -4   0        4.16       -5.94      6.53 o
   7  -4   0        4.16        6.08      6.05 o
   7   4   0        4.16        2.58      5.44 o
  -7  -4   0        4.16       -8.01     10.14 o
  -7   4   0        4.16       -2.24      6.86 o
  -7   4   0        4.16       -1.57      4.99 o
  -8   4   0       18.67       21.35      7.15 o
   8  -4   0       18.67       13.95      7.51 o
  -8  -4   0       18.67       13.45      8.74 o
  -8   4   0       18.67       20.59      8.74 o
  -9  -4   0        1.40        8.43      9.08 o
  -9   4   0        1.40        1.71      6.39 o
  -9   4   0        1.40        7.57      8.10 o
   9  -4   0        1.40        0.39      6.84 o
   1   5   0       29.72       31.69      3.42 o
   1   5   0       29.72       22.73      3.14 o
  -1  -5   0       29.72       29.59      3.47 o
   1  -5   0       29.72       31.83      3.73 o
  -1  -5   0       29.72       36.48      5.27 o
  -1   5   0       29.72       34.10      2.83 o
  -1   5   0       29.72       45.87      4.15 o
  -1   5   0       29.72       25.47      2.66 o
  -1  -5   0       29.72       25.81      3.17 o
   1  -5   0       29.72       29.06      3.17 o
  -2   5   0       46.20       67.06      5.91 o
   2  -5   0       46.20       59.55      5.63 o
  -2   5   0       46.20       54.64      5.16 o
   2   5   0       46.20       61.15      5.77 o
  -2  -5   0       46.20       53.05      5.69 o
  -2   5   0       46.20       58.20      5.16 o
   2  -5   0       46.20       52.71      5.27 o
   2   5   0       46.20       58.17      7.26 o
  -2  -5   0       46.20       63.98      9.08 o
  -3  -5   0      395.78      379.12     26.89 o
   3   5   0      395.78      373.76     33.62 o
  -3  -5   0      395.78      381.08     34.33 o
  -3   5   0      395.78      394.40     24.65 o
   3  -5   0      395.78      394.91     33.57 o
  -3   5   0      395.78      397.07     26.73 o
  -3   5   0      395.78      391.60     26.42 o
  -3   5   0      395.78      389.75     26.11 o
   3   5   0      395.78      400.66     27.31 o
   3  -5   0      395.78      388.12     26.25 o
  -4   5   0      180.13      152.59     13.31 o
  -4   5   0      180.13      169.85     12.78 o
  -4  -5   0      180.13      173.72     18.67 o
  -4   5   0      180.13      177.98     13.82 o
   4   5   0      180.13      178.40     18.11 o
  -4   5   0      180.13      179.10     13.57 o
   4  -5   0      180.13      165.34     13.45 o
  -4  -5   0      180.13      175.99     14.35 o
   4   5   0      180.13      160.18     13.85 o
   5  -5   0       11.76        8.69      4.68 o
  -5   5   0       11.76       15.52      4.85 o
  -5   5   0       11.76       16.53      5.44 o
  -5  -5   0       11.76       10.65      5.80 o
   5   5   0       11.76       13.95      5.27 o
  -5   5   0       11.76        6.84      5.44 o
  -5  -5   0       11.76        6.33      8.43 o
   5   5   0       11.76       19.00      9.05 o
  -5   5   0       11.76       12.08      4.48 o
  -6  -5   0      117.48      100.30     12.95 o
   6  -5   0      117.48      124.29     11.88 o
   6   5   0      117.48      116.07     12.36 o
  -6   5   0      117.48      102.99     10.82 o
  -6   5   0      117.48      113.13     12.69 o
  -6   5   0      117.48      130.53     12.41 o
   7   5   0      183.66      207.19     23.79 o
  -7  -5   0      183.66      199.23     19.06 o
   7   5   0      183.66      189.82     17.82 o
  -7   5   0      183.66      178.21     17.71 o
   7  -5   0      183.66      175.97     17.21 o
  -7   5   0      183.66      212.21     16.23 o
  -8   5   0        3.49        2.07      7.09 o
   8  -5   0        3.49        2.49      6.44 o
  -8  -5   0        3.49       -4.31      7.76 o
  -8   5   0        3.49        7.85      6.47 o
  -9  -5   0        7.72        9.16      9.47 o
   9  -5   0        7.72        9.11      7.57 o
  -9   5   0        7.72       18.69      7.87 o
  -9   5   0        7.72       -2.52      7.57 o
   0   6   0       21.91       33.29      3.95 o
   0  -6   0       21.91       41.08      4.23 o
   0  -6   0       21.91       36.46      3.39 o
   0   6   0       21.91       40.01      3.28 o
   0   6   0       21.91       29.70      3.17 o
  -1   6   0        5.05        6.64      2.61 o
  -1   6   0        5.05        5.24      1.29 o
   1  -6   0        5.05        3.81      1.60 o
  -1  -6   0        5.05        0.92      1.77 o
  -1   6   0        5.05        5.18      1.49 o
   1   6   0        5.05        1.06      1.65 o
   1   6   0        5.05        3.28      1.77 o
  -1  -6   0        5.05        3.22      2.13 o
   1  -6   0        5.05        2.47      2.10 o
  -2   6   0        7.75       17.65      3.67 o
   2  -6   0        7.75       15.27      3.45 o
  -2  -6   0        7.75       15.92      6.16 o
  -2  -6   0        7.75       12.36      2.61 o
  -2  -6   0        7.75       15.07      3.73 o
   2  -6   0        7.75       12.30      2.63 o
  -2   6   0        7.75       15.27      2.58 o
   2   6   0        7.75       10.40      3.03 o
  -3   6   0      885.78      903.42     54.85 o
  -3   6   0      885.78      925.82     60.52 o
  -3   6   0      885.78      951.90     58.75 o
   3  -6   0      885.78      842.71     58.83 o
  -3  -6   0      885.78      926.61     59.76 o
  -3   6   0      885.78      870.61     58.89 o
   3   6   0      885.78      990.38     61.22 o
  -4   6   0      451.52      399.59     25.88 o
  -4  -6   0      451.52      385.96     28.27 o
  -4   6   0      451.52      419.30     28.10 o
   4   6   0      451.52      381.11     28.52 o
  -4   6   0      451.52      432.25     27.65 o
   4   6   0      451.52      374.46     35.19 o
  -4   6   0      451.52      387.36     27.59 o
   4  -6   0      451.52      412.43     27.56 o
  -4  -6   0      451.52      383.69     36.15 o
  -5   6   0        5.78        3.03      4.17 o
  -5  -6   0        5.78        5.21      9.11 o
   5  -6   0        5.78        1.57      4.37 o
  -5   6   0        5.78        5.04      5.55 o
   5   6   0        5.78       11.68      8.21 o
  -5   6   0        5.78        1.49      5.38 o
  -5  -6   0        5.78        4.32      5.55 o
  -5   6   0        5.78        1.68      4.51 o
   5   6   0        5.78        5.46      4.93 o
   6   6   0      201.15      183.66     16.51 o
  -6   6   0      201.16      193.08     14.97 o
  -6   6   0      201.16      147.65     16.17 o
  -6   6   0      201.16      180.38     16.03 o
   6  -6   0      201.16      143.58     15.19 o
  -6  -6   0      201.15      252.83     23.60 o
  -6  -6   0      201.15      167.74     17.01 o
   7   6   0      139.45      179.30     23.26 o
  -7   6   0      139.45      133.59     14.85 o
   7   6   0      139.45      124.01     14.15 o
  -7   6   0      139.45      142.81     13.20 o
  -7  -6   0      139.45      122.74     15.55 o
   7  -6   0      139.45      123.81     13.79 o
   8   6   0        1.85        7.12      7.14 o
  -8  -6   0        1.85       -5.44      7.87 o
   8  -6   0        1.85       -0.20      6.16 o
  -8   6   0        1.85        2.13      7.26 o
  -8   6   0        1.85       -5.72      5.72 o
  -9   6   0        5.80       10.34      7.82 o
  -9   6   0        5.80       10.93      8.41 o
  -9  -6   0        5.80        5.35      9.13 o
   9  -6   0        5.80        5.86      7.82 o
  -1  -7   0       59.27       56.52      5.86 o
   1  -7   0       59.27       55.63      6.05 o
   1  -7   0       59.27       71.63      5.30 o
  -1   7   0       59.27       55.96      6.17 o
   1   7   0       59.27       67.59      5.52 o
  -1   7   0       59.27       56.89      4.90 o
  -1  -7   0       59.27       55.43      5.58 o
  -2   7   0      418.23      403.15     26.05 o
  -2  -7   0      418.23      417.99     25.15 o
  -2  -7   0      418.23      375.95     35.53 o
   2  -7   0      418.23      410.95     26.02 o
  -2  -7   0      418.23      399.20     27.65 o
   2  -7   0      418.23      425.42     27.06 o
  -2   7   0      418.23      437.51     27.68 o
   2   7   0      418.23      405.17     28.24 o
  -3   7   0       29.16      100.93      8.77 o
  -4   7   0       68.12       76.11      8.15 o
   4   7   0       68.12       80.17     12.13 o
  -4  -7   0       68.12       63.92     12.39 o
  -4   7   0       68.12       74.76      7.76 o
   4   7   0       68.12       61.40      8.04 o
  -4   7   0       68.12       62.91      7.45 o
   4  -7   0       68.12       75.44      7.65 o
  -4  -7   0       68.12       52.43      8.07 o
  -4   7   0       68.12       65.71      8.13 o
  -6  -7   0      319.30      273.47     23.83 o
   6  -7   0      319.30      268.39     22.17 o
   6   7   0      319.30      270.33     23.29 o
   6   7   0      319.30      287.90     29.10 o
  -6   7   0      319.30      321.65     23.38 o
  -6   7   0      319.30      312.57     21.64 o
  -6   7   0      319.30      270.41     22.68 o
   7   7   0       75.77      118.22     19.73 o
  -7   7   0       75.77       79.39     10.87 o
   7   7   0       75.77       72.66     11.38 o
   7  -7   0       75.77       70.36     10.82 o
  -7  -7   0       75.77       82.66     12.78 o
  -7   7   0       75.77       79.78     11.57 o
   8   7   0        3.67       -3.11      6.53 o
  -8   7   0        3.67       -6.47      6.47 o
   8  -7   0        3.67        6.19      6.98 o
  -8   7   0        3.67        5.55      6.92 o
  -8  -7   0        3.67        2.75      8.57 o
  -9   7   0        4.99        2.80      8.18 o
   9  -7   0        4.99        8.38      8.24 o
  -9  -7   0        4.99       23.14     10.70 o
  -9   7   0        4.99       -0.90      8.13 o
   0  -8   0        0.28       -2.16      2.16 o
   0   8   0        0.28        3.08      2.75 o
   0   8   0        0.28        0.53      1.49 o
   0  -8   0        0.28       -0.42      1.68 o
  -1   8   0       33.13       27.91      4.60 o
   1  -8   0       33.13       20.57      4.29 o
  -1  -8   0       33.13       26.12      3.92 o
  -1   8   0       33.13       26.26      2.97 o
   1  -8   0       33.13       26.40      3.19 o
   1   8   0       33.13       28.72      3.59 o
  -1  -8   0       33.13       24.91      4.06 o
   2   8   0       36.10       29.45      4.65 o
  -2   8   0       36.11       30.40      3.59 o
  -2   8   0       36.11       32.95      3.84 o
   2  -8   0       36.11       28.30      4.99 o
   2  -8   0       36.11       25.67      3.70 o
  -2   8   0       36.11       27.12      3.17 o
  -2  -8   0       36.10       32.81      4.34 o
  -2  -8   0       36.10       35.98      4.96 o
  -2   8   0       36.11       22.11      4.96 o
  -3   8   0       34.47       49.09      6.70 o
  -3   8   0       34.47       37.30      4.51 o
  -3   8   0       34.47       55.03      5.55 o
  -3   8   0       34.47       40.77      5.46 o
   3  -8   0       34.47       40.55      5.35 o
   4   8   0      497.61      418.70     41.42 o
  -4  -8   0      497.61      456.58     33.93 o
  -4   8   0      497.61      490.99     32.95 o
  -4   8   0      497.61      496.15     31.69 o
   4   8   0      497.61      469.34     34.46 o
  -4  -8   0      497.61      517.66     43.97 o
  -4   8   0      497.61      518.66     32.84 o
  -4   8   0      497.61      505.23     33.90 o
   4  -8   0      497.61      504.95     33.23 o
  -5  -8   0      137.32      122.69     13.82 o
   5  -8   0      137.32      101.90     11.97 o
  -5   8   0      137.32       98.45     12.02 o
   5   8   0      137.32      178.82     17.63 o
  -5   8   0      137.32      125.91     12.30 o
  -5   8   0      137.32      144.05     12.72 o
  -5   8   0      137.32      129.17     12.67 o
   5   8   0      137.32      118.29     13.03 o
  -5  -8   0      137.32      165.82     21.21 o
  -6  -8   0        0.13       -1.71      7.26 o
  -6   8   0        0.13       -4.79      5.88 o
  -6   8   0        0.13       -4.62      4.62 o
   6   8   0        0.13        4.43      6.16 o
  -6   8   0        0.13       -6.33      6.33 o
   6   8   0        0.13       17.06     10.68 o
   6  -8   0        0.13       -2.52      5.49 o
  -7   8   0        0.49        1.12      6.58 o
   7  -8   0        0.49        3.08      5.49 o
  -7  -8   0        0.49        2.55      7.31 o
  -7   8   0        0.49        0.56      6.36 o
   7   8   0        0.49       -0.20      6.16 o
   7   8   0        0.49       -4.99     10.00 o
  -8   8   0        0.07       -2.83      6.84 o
  -8   8   0        0.07        4.20      7.48 o
   8  -8   0        0.07       -5.07      6.16 o
  -8  -8   0        0.07       10.84      8.88 o
   8   8   0        0.07       -6.50      6.50 o
   1  -9   0       49.83       65.23      5.21 o
   1   9   0       49.83       58.29      5.44 o
  -1   9   0       49.83       54.42      4.88 o
  -1  -9   0       49.83       40.35      5.44 o
  -1   9   0       49.83       52.43      6.45 o
   1  -9   0       49.83       52.46      6.56 o
  -1  -9   0       49.83       45.17      5.83 o
  -2  -9   0      588.40      591.74     39.29 o
  -2   9   0      588.40      603.49     37.67 o
  -2  -9   0      588.40      599.51     35.98 o
  -2   9   0      588.40      590.59     39.24 o
  -2   9   0      588.40      604.64     37.08 o
   2  -9   0      588.40      570.65     38.34 o
   2   9   0      588.40      574.74     40.05 o
   3   9   0       75.57      104.02      9.58 o
  -3   9   0       75.57       99.34      8.57 o
   3  -9   0       75.57       76.03      8.32 o
  -3   9   0       75.57       98.25      9.61 o
  -3  -9   0       75.57      127.53      8.52 o
  -3   9   0       75.57       73.62      7.96 o
   4  -9   0      187.55      186.83     15.27 o
  -4   9   0      187.55      202.38     15.33 o
  -4  -9   0      187.55      199.24     16.62 o
   4   9   0      187.55      192.26     16.42 o
  -4  -9   0      187.55      187.56     13.51 o
  -4   9   0      187.55      201.82     15.64 o
  -4  -9   0      187.55      200.31     22.31 o
  -4   9   0      187.55      206.36     15.92 o
  -4   9   0      187.55      180.04     14.60 o
  -5  -9   0      653.79      636.86     46.19 o
   5   9   0      653.79      664.45     47.06 o
  -5   9   0      653.79      677.44     46.19 o
   5  -9   0      653.79      638.71     45.01 o
  -5   9   0      653.79      660.98     45.04 o
  -5   9   0      653.79      702.51     43.02 o
  -6   9   0       98.77      102.42     11.85 o
   6  -9   0       98.77      104.83     11.99 o
   6   9   0       98.77      120.10     18.52 o
   6   9   0       98.77      124.00     13.68 o
  -6   9   0       98.77      102.73     11.94 o
  -6   9   0       98.77      106.51     12.78 o
  -6  -9   0       98.77      106.54     13.48 o
  -7   9   0        4.79       -3.17      6.47 o
   7   9   0        4.79       16.22     12.19 o
   7  -9   0        4.79        3.36      6.14 o
   7   9   0        4.79       29.20      8.18 o
  -7  -9   0        4.79       13.06      8.01 o
  -7   9   0        4.79        6.86      7.09 o
   8   9   0        1.64       -0.14      6.72 o
  -8  -9   0        1.64       -7.17      7.17 o
  -8   9   0        1.64        1.68      7.31 o
  -8   9   0        1.64        1.57      7.23 o
   0  10   0       25.11       22.89      3.50 o
   0 -10   0       25.11       29.11      3.67 o
   0 -10   0       25.11       26.06      5.04 o
   0  10   0       25.11       25.27      4.82 o
  -1  10   0      102.04       94.10      9.98 o
  -1 -10   0      102.04      107.53      9.78 o
   1  10   0      102.04      133.39      9.84 o
  -1  10   0      102.04      124.99      9.25 o
  -1 -10   0      102.04      115.26      9.84 o
  -1  10   0      102.04      106.41      9.36 o
   1 -10   0      102.04      153.96      9.47 o
  -2  10   0       11.46        8.41      2.80 o
   2  10   0       11.46       11.12      3.81 o
   2 -10   0       11.46        5.83      3.00 o
  -2  10   0       11.46        1.65      3.78 o
  -2 -10   0       11.46        7.48      3.84 o
  -2 -10   0       11.46        8.29      3.89 o
  -3  10   0      440.81      427.54     34.99 o
  -3  10   0      440.81      472.15     34.63 o
  -3 -10   0      440.81      637.12     37.65 o
   3  10   0      440.81      487.46     37.54 o
  -3 -10   0      440.81      601.26     33.67 o
  -3  10   0      440.81      623.02     35.21 o
  -3  10   0      440.81      563.66     36.95 o
   4  10   0      672.82      647.50     46.83 o
  -4  10   0      672.82      624.33     45.85 o
   4 -10   0      672.82      694.11     44.98 o
  -4  10   0      672.82      655.68     43.05 o
  -4 -10   0      672.82      674.47     40.95 o
  -4  10   0      672.82      740.04     44.53 o
  -4 -10   0      672.82      666.31     46.02 o
  -5 -10   0       29.90       35.75      8.74 o
   5  10   0       29.90       27.35      7.79 o
  -5  10   0       29.90       31.21      6.84 o
  -5  10   0       29.90       29.65      8.32 o
   5 -10   0       29.90       30.99      7.09 o
  -5 -10   0       29.90       27.85      5.60 o
  -5  10   0       29.90       42.76      7.34 o
  -6  10   0       29.51       36.15      7.76 o
   6  10   0       29.51       31.52      8.63 o
  -6 -10   0       29.51       56.15     10.37 o
  -6  10   0       29.51       23.00      8.52 o
   7  10   0       60.19       60.30     10.68 o
   7  10   0       60.19       53.02     14.85 o
  -7 -10   0       60.19       48.36     10.98 o
  -7  10   0       60.19       53.49      9.67 o
  -7  10   0       60.19       71.65     11.54 o
  -8  10   0        1.55        3.11      7.96 o
  -8  10   0        1.55       -2.77      7.17 o
   8  10   0        1.55       -0.39      7.00 o
  -8 -10   0        1.55       -5.13      8.21 o
  -1  11   0      138.98      143.74     10.76 o
  -1  11   0      138.98      125.78     10.90 o
  -1 -11   0      138.98      143.10     11.27 o
   1  11   0      138.98      171.65     11.55 o
  -1 -11   0      138.98      131.94     11.41 o
  -1  11   0      138.98      133.46     11.88 o
  -2 -11   0        0.67       -0.62      3.64 o
  -2 -11   0        0.67       -3.36      3.36 o
   2 -11   0        0.67        3.75      3.05 o
  -2  11   0        0.67       -2.07      3.78 o
   2  11   0        0.67        0.42      3.33 o
  -2  11   0        0.67       -0.08      2.55 o
  -3 -11   0      233.51      231.79     16.37 o
   3  11   0      233.51      236.84     18.27 o
   3 -11   0      233.51      211.92     16.82 o
  -3 -11   0      233.51      228.01     18.08 o
  -3  11   0      233.51      241.71     17.27 o
  -3  11   0      233.51      219.35     17.71 o
  -4 -11   0       97.31      127.25     13.06 o
   4 -11   0       97.31      119.88     11.55 o
  -4  11   0       97.31       94.07     12.55 o
  -4  11   0       97.31      136.89     10.79 o
  -4  11   0       97.31      132.77     10.45 o
  -5 -11   0      133.43      132.10     14.63 o
  -5  11   0      133.42      118.65     11.83 o
   5  11   0      133.43      132.61     13.93 o
  -5  11   0      133.42      121.68     12.50 o
  -5  11   0      133.42      147.18     14.91 o
   6  11   0       15.99       12.50      7.34 o
  -6  11   0       15.99       10.14      6.67 o
  -6 -11   0       15.99        6.56      8.18 o
  -6  11   0       15.99        1.46      7.59 o
  -7  11   0        2.63        8.46      7.20 o
   7  11   0        2.63        7.87      7.17 o
  -7  11   0        2.63       -0.31      7.76 o
  -7 -11   0        2.63       -4.03      7.93 o
   0 -12   0        3.85        1.54      2.89 o
   0  12   0        3.85        4.65      2.77 o
   1  12   0       19.11       24.35      4.65 o
  -1  12   0       19.11       31.91      6.44 o
  -1  12   0       19.11       18.30      4.06 o
  -1  12   0       19.11       26.48      3.84 o
  -1 -12   0       19.11       17.60      4.40 o
   1 -12   0       19.11       28.52      4.15 o
  -2  12   0        4.47        0.90      2.91 o
  -2  12   0        4.47       12.47      5.58 o
   2  12   0        4.47        3.03      3.98 o
   2 -12   0        4.47        1.40      2.97 o
  -2 -12   0        4.47        0.64      4.34 o
  -3  12   0       41.21       64.84      9.30 o
   3  12   0       41.21       44.02      7.96 o
  -3 -12   0       41.21       80.81      9.11 o
  -3  12   0       41.21       67.17      7.54 o
  -4 -12   0       11.62       14.15      6.61 o
  -4  12   0       11.62        9.22      3.67 o
  -4  12   0       11.62        6.02      5.02 o
   4  12   0       11.62        6.22      5.72 o
  -4  12   0       11.62       15.94      6.78 o
  -4 -12   0       11.62        4.54      4.74 o
  -5  12   0        5.23       -0.39      6.75 o
  -5  12   0        5.23        5.52      5.07 o
  -5 -12   0        5.23        8.18      7.26 o
   5  12   0        5.23       -0.98      6.00 o
  -5  12   0        5.23       -4.20      4.60 o
  -6  12   0       96.86      112.45     11.83 o
  -6  12   0       96.86      110.94     14.66 o
   6  12   0       96.86      106.34     14.15 o
  -7  12   0        1.08       -1.93      7.99 o
   7  12   0        1.08        0.11      7.09 o
  -7  12   0        1.08       -1.29      6.56 o
  -1  13   0      241.47      245.55     19.34 o
   1  13   0      241.46      308.64     20.12 o
  -1  13   0      241.47      256.76     19.12 o
  -1  13   0      241.47      275.96     20.18 o
  -2  13   0       15.20       16.03      4.57 o
   2  13   0       15.20       23.68      5.55 o
  -2  13   0       15.20       17.96      4.20 o
  -2  13   0       15.20       20.03      6.56 o
  -3  13   0        8.14        4.54      5.88 o
   3  13   0        8.14        8.35      5.38 o
  -3  13   0        8.14       17.96      4.93 o
   4  13   0        0.00        0.84      5.18 o
  -4  13   0        0.00       -1.23      4.74 o
  -4  13   0        0.00       -3.73      5.86 o
  -5  13   0       13.45       21.21      6.53 o
  -5  13   0       13.45        9.30      4.23 o
   5  13   0       13.45       12.75      6.84 o
  -5  13   0       13.45       27.88      8.94 o
  -6  13   0        5.76       -6.98      6.98 o
  -6  13   0        5.76        0.31      4.82 o
   6  13   0        5.76        1.79      6.84 o
   0  14   0       34.60       40.35      5.63 o
  -1  14   0        1.19        6.95      3.89 o
   1  14   0        1.19        1.68      4.26 o
  -1  14   0        1.19       12.13      3.89 o
   2  14   0      107.50       86.28     10.12 o
  -2  14   0      107.50       95.92      9.42 o
  -2  14   0      107.50      110.80     12.36 o
  -2  14   0      107.50       96.37      8.97 o
  -3  14   0        0.38        3.17      4.09 o
   3  14   0        0.38       -1.15      4.60 o
  -3  14   0        0.38       -4.71      5.21 o
  -4  14   0       20.92       17.90      7.48 o
   4  14   0       20.92       17.46      6.72 o
  -4  14   0       20.92       23.17      6.44 o
  -5  14   0        9.10        5.52      5.86 o
  -5  14   0        9.10        3.84      7.06 o
   5  14   0        9.10        3.05      6.22 o
   6  14   0        3.41       -5.02      6.44 o
  -6  14   0        3.41       -1.20      7.93 o
  -1  15   0       22.99       25.39      4.85 o
  -1  15   0       22.99       15.83      4.74 o
   1  15   0       22.99       28.24      5.94 o
  -2  15   0        6.28        6.47      4.34 o
   2  15   0        6.28        7.87      5.32 o
  -2  15   0        6.28        5.86      4.17 o
  -2  15   0        6.28        1.60      6.25 o
   3  15   0        1.65        5.44      5.10 o
  -3  15   0        1.65        6.30      4.74 o
  -3  15   0        1.65       11.12      4.71 o
  -3  15   0        1.65       -0.62      6.05 o
   4  15   0        3.82        1.82      5.72 o
  -4  15   0        3.82        1.85      6.53 o
  -4  15   0        3.82        0.98      5.18 o
   5  15   0        0.39       -0.70      5.91 o
  -5  15   0        0.39        4.76      7.20 o
   0  16   0      815.01      826.90     55.58 o
  -1  16   0       10.60        9.50      4.60 o
  -1  16   0       10.60       11.38      4.48 o
   1  16   0       10.60       11.68      5.83 o
  -2  16   0        9.60       13.93      7.26 o
  -2  16   0        9.60       13.53      4.62 o
  -2  16   0        9.60        7.03      4.54 o
   2  16   0        9.60       10.42      5.55 o
  -3  16   0        0.85        0.31      4.23 o
  -3  16   0        0.85        4.96      6.50 o
   3  16   0        0.85        3.53      5.49 o
  -3  16   0        0.85        5.63      4.79 o
  -4  16   0       47.95       76.52     11.96 o
  -4  16   0       47.95       69.69      9.36 o
   4  16   0       47.95       44.22      9.50 o
  -1  17   0       43.01       32.81      5.91 o
  -1  17   0       43.01       38.39      6.28 o
   1  17   0       43.01       33.93      7.54 o
   2  17   0        0.05       -4.12      5.13 o
  -2  17   0        0.05        7.40      4.40 o
  -2  17   0        0.05       -1.79      4.31 o
  -3  17   0        0.12        3.81      7.34 o
  -3  17   0        0.12       -0.78      4.85 o
   3  17   0        0.12        0.08      5.24 o
  -3  17   0        0.12       -1.06      4.46 o
   0  18   0        0.44        4.40      5.27 o
   0  18   0        0.44        5.44      4.99 o
  -1  18   0        1.67        5.46      4.54 o
  -1  18   0        1.67        6.98      4.62 o
   1  18   0        1.67       -2.44      5.66 o
  -4   0   0      605.69      406.32     24.13 o
  -4   0   0      605.69      280.54     23.60 o
   4   0   0      605.69      335.95     30.19 o
  -4   0   2      122.30       61.32      7.15 o
  -4   0   2      122.30       79.57      7.85 o
  -4   0   2      122.30       88.82     10.93 o
  -9  -1   1      129.24      107.50     12.11 o
  -9   1   1      129.24      104.47     15.97 o
   9  -1  -1      129.24      122.38     15.19 o
  -9   1   1      129.24      119.57     12.55 o
  -9  -1   1      129.24      110.94     16.31 o
   8  -1  -1        5.22       17.20      7.65 o
  -8  -1   1        5.22        9.89      8.57 o
   8   1  -1        5.22       15.33      7.26 o
  -8   1   1        5.22       13.45      6.02 o
  -8   1   1        5.22       16.22      8.57 o
  -8  -1   1        5.22        5.41     13.09 o
  -7   1   1       99.98      107.72     12.92 o
   7  -1  -1       99.98       87.88     11.29 o
  -7   1   1       99.98      112.90     18.19 o
  -7  -1   1       99.98      101.22     12.75 o
   7  -1  -1       99.98       97.80     11.94 o
  -7  -1   1       99.98      114.75     18.02 o
   7   1  -1       99.98      103.18     11.83 o
   7   1  -1       99.98      107.83     12.33 o
  -6   1   1       51.39       37.83      8.07 o
  -6   1   1       51.39       45.48      7.59 o
  -6  -1   1       51.39       40.29      8.38 o
   6   1  -1       51.39       56.15      7.82 o
   6  -1  -1       51.39       31.80      7.43 o
  -6  -1   1       51.39       80.62     13.39 o
  -6   1   1       51.39       70.98     12.78 o
   6  -1  -1       51.39       56.24     12.11 o
   6   1  -1       51.39       44.58      7.82 o
   6   1  -1       51.39       65.49     12.69 o
   6  -1  -1       51.39       50.69      7.34 o
   5   1  -1      318.42      295.55     29.30 o
   5  -1  -1      318.42      319.21     29.35 o
  -5   1   1      318.42      295.41     28.96 o
   5   1  -1      318.42      317.64     23.04 o
  -5  -1   1      318.42      317.53     29.38 o
  -5   1   1      318.42      312.56     23.35 o
  -5   1   1      318.42      305.78     23.19 o
   5  -1  -1      318.42      342.59     23.10 o
   5  -1  -1      318.42      310.12     22.82 o
  -5  -1   1      318.42      309.48     23.47 o
   5   1  -1      318.42      288.57     22.79 o
   4  -1  -1       75.71       91.69     10.40 o
  -4   1   1       75.71       83.57     10.28 o
  -4  -1   1       75.71       79.92      8.32 o
   4   1  -1       75.71       81.24      7.79 o
  -4  -1   1       75.71       70.03      7.54 o
   4   1  -1       75.71       75.86     10.26 o
  -4   1   1       75.71       60.06      7.01 o
   4   1  -1       75.71       70.40      7.31 o
  -4  -1   1       75.71       71.38     10.20 o
   4  -1  -1       75.71       67.90      7.57 o
   4  -1  -1       75.71       64.65      7.12 o
  -3  -1   1     2264.79     2091.67    130.96 o
  -3   1   1     2264.79     2155.66    134.46 o
   3  -1  -1     2264.79     2087.19    130.94 o
   3  -1  -1     2264.79     2047.17    134.29 o
   3   1  -1     2264.79     2094.97    134.52 o
  -3  -1   1     2264.79     2173.14    134.57 o
  -3  -1   1     2264.79     1968.69    167.60 o
  -3   1   1     2264.79     2027.60    167.48 o
   3  -1  -1     2264.79     2028.13    167.57 o
   3   1  -1     2264.79     2017.16    130.85 o
  -3   1   1     2264.79     2197.14    130.99 o
   3   1  -1     2264.79     1958.56    167.57 o
   2  -1  -1     3848.44     3700.02    232.89 o
  -2  -1   1     3848.44     3803.74    232.89 o
   2   1  -1     3848.44     3540.97    298.50 o
   2   1  -1     3848.44     3677.19    232.92 o
   2  -1  -1     3848.44     3792.36    239.49 o
  -2   1   1     3848.44     3848.43    232.86 o
   2  -1  -1     3848.44     3508.26    298.36 o
   2   1  -1     3848.44     3691.77    239.55 o
  -2  -1   1     3848.44     3894.97    239.58 o
   1   1  -1     1035.49     1109.51     68.59 o
   1   1  -1     1035.49     1075.02     87.87 o
  -1   1   1     1035.49     1052.13     68.48 o
  -1  -1   1     1035.49     1156.31     70.48 o
  -1  -1   1     1035.49     1039.26     87.78 o
   1  -1  -1     1035.49     1049.25     68.53 o
   1  -1  -1     1035.49     1027.18     70.34 o
  -1  -1   1     1035.49     1129.78     68.56 o
   1   1  -1     1035.49     1142.23     70.51 o
   0  -1  -1      339.15       79.72      5.51 o
   1  -1   1     3246.99     3216.86    203.28 o
  -1   1  -1     3246.99     3311.07    203.34 o
   1   1   1     3247.00     2964.32    253.14 o
   1  -1   1     3246.99     3014.46    253.22 o
   1  -1   1     3246.99     3153.40    197.56 o
  -1   1  -1     3246.99     3221.12    180.83 o
   1   1   1     3247.00     3124.16    203.17 o
   1  -1   1     3246.99     3212.22    197.50 o
  -1   1  -1     3246.99     3045.88    253.48 o
  -1   1  -1     3246.99     3185.39    197.47 o
   1  -1   1     3246.99     3090.69    180.66 o
  -1  -1  -1     3247.00     3102.86    197.56 o
  -1   1  -1     3246.99     3160.45    197.70 o
  -1  -1  -1     3247.00     3282.69    203.20 o
   1   1   1     3247.00     3205.46    197.50 o
   2   1   1    11130.50    10036.57    855.35 o
   2  -1   1    11130.50    10982.77    667.07 o
  -2  -1  -1    11130.50    10155.96    855.44 o
  -2   1  -1    11130.50    11021.20    667.04 o
  -2   1  -1    11130.50    10397.42    855.50 o
   2  -1   1    11130.50    10475.84    855.35 o
  -2  -1  -1    11130.50    10965.10    686.46 o
   2   1   1    11130.50    10894.14    667.16 o
  -2  -1  -1    11130.50    10819.20    667.04 o
  -2   1  -1    11130.50    10854.95    610.50 o
  -2  -1  -1    11130.50    10645.81    667.36 o
  -2   1  -1    11130.50    10976.54    667.48 o
   2   1   1    11130.50    10564.94    686.49 o
   2  -1   1    11130.50    10784.08    667.22 o
   2  -1   1    11130.50    10733.39    686.40 o
  -4  -1  -1      603.53      632.07     40.82 o
   4   1   1      603.53      557.30     40.37 o
  -4   1  -1      603.54      617.70     40.18 o
   4  -1   1      603.54      579.85     39.61 o
   4   1   1      603.53      609.59     50.98 o
  -4  -1  -1      603.53      569.75     50.72 o
   4  -1   1      603.54      603.48     50.84 o
  -4   1  -1      603.54      544.05     50.25 o
  -4   1  -1      603.54      576.21     35.55 o
  -4   1  -1      603.54      621.71     40.71 o
  -4  -1  -1      603.53      631.76     40.46 o
   4  -1   1      603.54      593.94     40.32 o
  -5   1  -1       31.58       47.61     10.14 o
   5  -1   1       31.58       52.43      6.75 o
  -5  -1  -1       31.58       35.17      7.40 o
  -5   1  -1       31.58       49.26      5.74 o
   5   1   1       31.58       52.96     10.56 o
   5   1   1       31.58       47.10      6.70 o
  -5   1  -1       31.58       39.85      7.45 o
  -5  -1  -1       31.58       46.54     10.96 o
  -5   1  -1       31.58       50.24      7.01 o
   5  -1   1       31.58       60.36     11.35 o
  -5  -1  -1       31.58       35.64      6.67 o
   5  -1   1       31.58       40.24      6.81 o
  -6   1  -1       38.29       44.08      6.00 o
   6  -1   1       38.29       29.62     10.96 o
  -6   1  -1       38.29       48.90     12.08 o
  -6  -1  -1       38.29       56.43     12.53 o
  -6   1  -1       38.29       42.31      7.71 o
  -6  -1  -1       38.29       37.46      8.46 o
   6  -1   1       38.29       48.36      7.15 o
   6   1   1       38.29       55.93     12.22 o
   6   1   1       38.29       39.03      7.12 o
   6  -1   1       38.29       45.73      7.87 o
  -6   1  -1       38.29       35.22      8.27 o
  -7  -1  -1       26.44       44.13      9.47 o
   7   1   1       26.44       18.07      6.44 o
  -7   1  -1       26.44       30.46      8.41 o
  -7   1  -1       26.44       22.42      5.74 o
  -7  -1  -1       26.44       37.01     13.67 o
  -7  -1  -1       26.44       32.25      5.69 o
  -7   1  -1       26.44       30.43     11.91 o
  -8   1  -1       13.60        5.97     11.60 o
  -8  -1  -1       13.60       28.19     10.31 o
  -8  -1  -1       13.60       18.41      5.49 o
  -8   1  -1       13.60       18.89      6.19 o
  -8  -1  -1       13.60       12.19     12.75 o
  -8   1  -1       13.60       12.97      8.97 o
  -9  -1  -1        1.16        9.39      9.67 o
  -9   1  -1        1.16       -0.59      9.02 o
  -9   1  -1        1.16        2.66      5.80 o
  -9   1  -1        1.16        7.59     12.24 o
  -9   2   1       76.24       99.25     15.24 o
  -9   2   1       76.24       88.30     11.54 o
  -9  -2   1       76.24       88.91     14.46 o
   9  -2  -1       76.24      106.20     14.52 o
   8  -2  -1        2.67        2.80      6.30 o
  -8   2   1        2.67       -0.17      5.30 o
  -8  -2   1        2.67        5.04      7.79 o
  -8   2   1        2.67        9.64      8.60 o
   7  -2  -1        0.46        8.10      5.97 o
   7   2  -1        0.46       -4.01      4.85 o
   7   2  -1        0.46        3.89      4.90 o
  -7   2   1        0.46       -4.03      4.40 o
  -7  -2   1        0.46        2.63      6.42 o
  -7   2   1        0.46       -2.91      5.83 o
  -7  -2   1        0.46       -5.94     10.28 o
   6   2  -1       20.04       23.17      6.25 o
   6   2  -1       20.04        2.47      7.65 o
  -6   2   1       20.04       14.93      6.14 o
  -6   2   1       20.04       10.98      5.10 o
   6  -2  -1       20.04       22.95      5.41 o
  -6  -2   1       20.04       16.62      6.78 o
   6  -2  -1       20.04       21.69      9.27 o
   6   2  -1       20.04       27.12      5.97 o
  -6  -2   1       20.04       26.28     10.28 o
  -6   2   1       20.04       19.33      5.24 o
   6  -2  -1       20.04       11.63      5.46 o
  -5  -2   1        0.95       -1.71      7.34 o
   5  -2  -1        0.95        3.59      6.86 o
  -5   2   1        0.95       -0.59      2.94 o
  -5  -2   1        0.95        0.70      4.93 o
   5  -2  -1        0.95        1.15      3.95 o
   5   2  -1        0.95        2.38      4.26 o
   5   2  -1        0.95        6.11      4.03 o
   5   2  -1        0.95       -5.86      5.94 o
  -5   2   1        0.95       -2.94      4.68 o
   5  -2  -1        0.95        4.71      3.73 o
  -4  -2   1      156.11      169.71     13.15 o
   4  -2  -1      156.11      144.52     12.36 o
  -4   2   1      156.11      163.63     13.06 o
   4   2  -1      156.11      143.11     12.33 o
  -4  -2   1      156.11      133.25     15.70 o
   4   2  -1      156.11      166.66     16.40 o
  -4   2   1      156.11      157.91     12.42 o
   4  -2  -1      156.11      157.30     15.95 o
   4   2  -1      156.11      153.82     12.56 o
   4  -2  -1      156.11      149.90     12.16 o
  -3  -2   1        3.00        1.99      3.08 o
   3   2  -1        3.00        7.12      3.05 o
   3  -2  -1        3.00       20.87      3.56 o
   3  -2  -1        3.00        2.80      2.21 o
  -3   2   1        3.00        0.59      2.72 o
   3   2  -1        3.00        4.99      2.58 o
  -3  -2   1        3.00        3.53      2.44 o
  -2   2   1     1053.14      939.66     58.46 o
  -2  -2   1     1053.14      952.91     58.60 o
   2   2  -1     1053.14      860.05     74.88 o
  -2  -2   1     1053.14      949.48     60.09 o
   2   2  -1     1053.14      891.73     58.51 o
   2  -2  -1     1053.14      923.37     59.86 o
   2   2  -1     1053.14      922.47     60.09 o
  -2  -2   1     1053.14      865.59     74.88 o
   2  -2  -1     1053.14      948.35     58.51 o
   2  -2  -1     1053.14      900.78     74.77 o
   1   2  -1      857.46      723.14     47.64 o
   1   2  -1      857.46      697.15     46.32 o
  -1   2   1      857.46      748.78     47.58 o
   1  -2  -1      857.46      758.72     47.55 o
  -1  -2   1      857.46      719.56     47.55 o
   1  -2  -1      857.46      771.11     46.46 o
  -1  -2   1      857.46      725.13     46.32 o
  -1   2   1      857.46      769.45     46.40 o
   1   2  -1      857.46      672.63     59.29 o
  -1  -2   1      857.46      664.07     59.29 o
   0   2   1      174.72      176.69     11.92 o
   0  -2  -1      174.72      164.85     10.63 o
   0   2   1      174.72      187.88     11.67 o
   0  -2   1      174.72      171.75     10.77 o
   0  -2  -1      174.72      174.56     11.61 o
   0   2   1      174.72      166.51     10.63 o
   0  -2  -1      174.72      162.21     11.81 o
  -1  -2  -1    28395.62    30726.50   1920.32 o
   1  -2   1    28395.62    30589.67   2469.33 o
  -1   2  -1    28395.62    31219.53   1981.55 o
   1  -2   1    28395.62    30833.16   1756.29 o
  -1   2  -1    28395.62    31327.14   1757.80 o
   1   2   1    28395.62    32104.88   1919.49 o
   1   2   1    28395.62    27663.82   2461.88 o
   1  -2   1    28395.62    30081.56   1982.22 o
  -1  -2  -1    28395.62    31107.86   1976.47 o
   1  -2   1    28395.62    31387.41   1924.30 o
   1  -2   1    28395.62    31231.18   1922.50 o
  -1  -2  -1    28395.62    29373.66   2461.79 o
  -1   2  -1    28395.62    31148.54   1926.16 o
   1   2   1    28395.62    31504.82   1977.98 o
  -2   2  -1      441.94      455.66     30.20 o
   2   2   1      441.94      506.71     30.70 o
  -2   2  -1      441.94      474.97     30.98 o
  -2   2  -1      441.94      460.88     30.37 o
  -2  -2  -1      441.94      508.09     30.65 o
   2  -2   1      441.94      432.31     38.56 o
  -2   2  -1      441.94      447.61     27.64 o
  -2  -2  -1      441.94      511.54     31.32 o
   2  -2   1      441.94      450.58     30.79 o
   2   2   1      441.94      448.51     38.98 o
   2   2   1      441.94      499.00     31.32 o
   2  -2   1      441.94      439.75     30.14 o
   2  -2   1      441.94      432.76     27.59 o
  -2  -2  -1      441.94      503.68     30.82 o
  -2   2  -1      441.94      417.97     38.34 o
  -3  -2  -1      697.23      566.43     51.74 o
  -3  -2  -1      697.23      652.67     41.60 o
   3  -2   1      697.23      615.89     40.34 o
  -3   2  -1      697.23      662.75     40.56 o
   3  -2   1      697.23      614.77     41.10 o
  -3   2  -1      697.23      573.98     41.21 o
   3   2   1      697.23      666.37     40.93 o
   3   2   1      697.23      604.89     51.90 o
  -3   2  -1      697.23      582.07     51.23 o
   3  -2   1      697.23      596.75     51.51 o
   3   2   1      697.23      643.04     41.66 o
  -3   2  -1      697.23      608.71     36.72 o
  -3   2  -1      697.23      630.41     40.68 o
  -3  -2  -1      697.23      631.73     40.90 o
  -4   2  -1      233.26      283.22     20.72 o
  -4   2  -1      233.26      301.35     20.63 o
   4  -2   1      233.26      273.77     20.27 o
   4  -2   1      233.26      289.52     20.41 o
  -4   2  -1      233.26      279.71     18.17 o
   4  -2   1      233.26      277.33     26.01 o
  -4   2  -1      233.26      271.16     25.45 o
   4   2   1      233.26      269.62     26.21 o
   4   2   1      233.26      277.22     20.72 o
  -4  -2  -1      233.26      299.36     21.22 o
  -4  -2  -1      233.26      284.23     26.55 o
   5  -2   1       77.11       95.61     14.01 o
  -5  -2  -1       77.11      107.16     15.36 o
  -5   2  -1       77.11       89.17     12.05 o
  -5   2  -1       77.11       75.66      9.08 o
   5  -2   1       77.11       82.92      9.00 o
  -5  -2  -1       77.11       84.69     10.42 o
   5   2   1       77.11       83.54      9.22 o
  -5   2  -1       77.11       77.54      7.71 o
   5  -2   1       77.11       89.34      9.67 o
   5   2   1       77.11      109.04     13.17 o
  -5   2  -1       77.11       79.14      9.98 o
  -6   2  -1      115.33      106.46      9.75 o
   6  -2   1      115.33      127.96     17.63 o
   6  -2   1      115.33       97.33     11.15 o
   6  -2   1      115.33      107.28     11.07 o
  -6  -2  -1      115.33       96.46     12.44 o
   6   2   1      115.33      111.93     15.58 o
  -6  -2  -1      115.33      123.42     15.89 o
  -6   2  -1      115.33      136.73     15.10 o
   6   2   1      115.33      103.74     11.27 o
  -6   2  -1      115.33       99.71     11.60 o
  -6   2  -1      115.33      100.05     12.41 o
  -7   2  -1       28.66       32.39      6.39 o
  -7   2  -1       28.66       21.21      7.90 o
  -7  -2  -1       28.66       63.10     15.41 o
   7  -2   1       28.66       38.81      7.90 o
   7   2   1       28.66       20.09      6.72 o
  -7  -2  -1       28.66       37.24      9.47 o
  -7   2  -1       28.66       33.40     11.94 o
  -8   2  -1      109.52      106.60     14.68 o
  -8  -2  -1      109.52      105.62      9.92 o
  -8  -2  -1      109.52       88.27     20.12 o
  -8   2  -1      109.52      105.37     11.18 o
  -8  -2  -1      109.52       96.45     14.63 o
  -8   2  -1      109.52      128.79     19.59 o
  -9   2  -1       24.83       22.44      7.76 o
  -9   2  -1       24.83       20.45     10.48 o
  -9  -2  -1       24.83       26.34     10.82 o
  -9  -3   1        0.02        3.56      8.80 o
   9  -3  -1        0.02        6.92      7.85 o
  -9   3   1        0.02       -5.02      6.25 o
  -9   3   1        0.02       -4.88      7.48 o
  -8   3   1       31.14       24.69      8.94 o
  -8  -3   1       31.14       29.65      9.25 o
   8  -3  -1       31.14       25.41      8.01 o
  -8   3   1       31.14       35.11      7.76 o
  -7  -3   1       70.72       78.24     11.77 o
  -7  -3   1       70.72      106.59     17.99 o
   7   3  -1       70.72       82.08     10.68 o
  -7   3   1       70.72       76.47      9.25 o
   7  -3  -1       70.72       79.55     10.68 o
  -7   3   1       70.72       56.44     10.45 o
  -6   3   1        0.03       -2.30      3.81 o
   6   3  -1        0.03        0.36      3.98 o
   6  -3  -1        0.03        1.43      3.70 o
   6  -3  -1        0.03        3.70      7.29 o
   6   3  -1        0.03       -4.51      6.61 o
  -6   3   1        0.03        2.97      5.44 o
  -6   3   1        0.03        1.82      4.06 o
   6  -3  -1        0.03        2.61      4.51 o
  -6  -3   1        0.03       -6.42      7.96 o
  -6  -3   1        0.03       -1.37      5.74 o
  -5  -3   1        0.01       -4.17      4.17 o
  -5   3   1        0.01       -0.48      4.29 o
   5   3  -1        0.01        2.24      3.56 o
   5  -3  -1        0.01        6.42      4.54 o
  -5   3   1        0.01        0.78      3.14 o
   5  -3  -1        0.01       -1.51      5.86 o
  -5   3   1        0.01       -3.25      3.25 o
  -5  -3   1        0.01       -2.10      6.47 o
   5  -3  -1        0.01       -0.67      2.89 o
   5   3  -1        0.01        3.56      3.64 o
   5   3  -1        0.01        2.61      6.47 o
   4  -3  -1      267.81      234.03     17.27 o
  -4   3   1      267.81      228.79     17.21 o
   4   3  -1      267.81      229.35     22.04 o
   4  -3  -1      267.81      222.71     21.73 o
   4  -3  -1      267.81      229.66     16.90 o
  -4   3   1      267.81      230.19     15.67 o
   4   3  -1      267.81      227.78     17.38 o
   4   3  -1      267.81      235.43     17.35 o
  -4  -3   1      267.81      230.11     17.66 o
  -3   3   1      276.10      281.57     19.32 o
   3  -3  -1      276.10      304.95     19.46 o
  -3  -3   1      276.10      251.60     19.54 o
   3   3  -1      276.10      265.61     19.35 o
  -3   3   1      276.10      267.94     19.52 o
   3  -3  -1      276.10      274.11     19.26 o
  -3   3   1      276.10      295.81     17.92 o
   3   3  -1      276.10      268.25     19.71 o
   2  -3  -1     3079.65     2672.80    172.65 o
  -2   3   1     3079.65     2805.96    154.14 o
  -2   3   1     3079.65     2765.43    172.79 o
  -2  -3   1     3079.65     2609.02    215.54 o
   2   3  -1     3079.65     2707.88    172.99 o
   2   3  -1     3079.65     2634.10    168.15 o
  -2   3   1     3079.65     2748.41    168.06 o
   2   3  -1     3079.65     2446.71    215.31 o
   2  -3  -1     3079.65     2717.75    168.15 o
  -2  -3   1     3079.65     2658.00    168.09 o
  -1  -3   1     2221.05     2328.04    142.98 o
   1   3  -1     2221.05     1991.21    178.37 o
  -1  -3   1     2221.05     2299.94    138.96 o
  -1   3   1     2221.06     2156.03    138.90 o
   1  -3  -1     2221.06     2280.42    139.07 o
  -1  -3   1     2221.05     2143.07    178.20 o
   1  -3  -1     2221.06     2291.85    127.44 o
  -1   3   1     2221.06     2194.63    127.41 o
   1   3  -1     2221.05     2240.86    143.06 o
   0  -3  -1     5107.39     5299.73    299.49 o
   0   3   1     5107.39     5098.82    337.14 o
   0   3   1     5107.39     5053.12    299.52 o
   0  -3  -1     5107.39     5301.16    327.54 o
   0   3   1     5107.39     5784.00    327.69 o
   0  -3  -1     5107.39     4998.51    337.00 o
   0  -3   1     5107.39     5123.19    299.41 o
  -1   3  -1     9007.71     8817.81    577.06 o
   1   3   1     9007.70     8726.95    574.18 o
  -1  -3  -1     9007.70     9180.93    558.11 o
  -1   3  -1     9007.71     8949.27    561.17 o
  -1  -3  -1     9007.70     8485.39    573.80 o
  -1   3  -1     9007.71     9390.62    510.59 o
   1   3   1     9007.70     9429.38    558.00 o
  -1  -3  -1     9007.70     8379.08    715.24 o
   1  -3   1     9007.71     8996.07    559.31 o
   1  -3   1     9007.71     9048.48    510.35 o
  -1  -3  -1     9007.70     8873.80    511.05 o
  -2  -3  -1     1217.40     1092.06     71.00 o
  -2   3  -1     1217.40     1146.72     70.47 o
   2  -3   1     1217.40     1098.03     90.16 o
   2  -3   1     1217.40     1144.22     70.58 o
  -2  -3  -1     1217.40     1097.02     72.69 o
  -2  -3  -1     1217.40     1042.44     90.78 o
   2  -3   1     1217.40     1076.59     72.10 o
   2   3   1     1217.40     1010.54     90.67 o
   2   3   1     1217.40     1132.35     71.00 o
   2   3   1     1217.40     1102.11     72.80 o
   2  -3   1     1217.40     1117.47     64.81 o
  -2   3  -1     1217.40     1187.23     72.47 o
  -2   3  -1     1217.40     1141.83     70.64 o
  -2   3  -1     1217.40     1181.69     64.96 o
   3  -3   1     1493.43     1541.66     98.44 o
  -3   3  -1     1493.43     1562.05     96.38 o
  -3   3  -1     1493.43     1528.36     96.02 o
  -3   3  -1     1493.43     1482.29     87.97 o
   3   3   1     1493.43     1628.31     96.72 o
   3  -3   1     1493.43     1444.26     95.99 o
  -3  -3  -1     1493.43     1516.12     96.69 o
   3  -3   1     1493.43     1443.48    122.88 o
   3   3   1     1493.43     1422.10    123.27 o
  -3   3  -1     1493.43     1550.49     98.72 o
   3   3   1     1493.43     1529.82     99.08 o
   4   3   1       17.35       15.61      4.03 o
   4  -3   1       17.35       11.35      3.73 o
  -4   3  -1       17.35       23.09      5.16 o
   4  -3   1       17.35       33.37      7.29 o
  -4  -3  -1       17.35        2.55      4.74 o
  -4   3  -1       17.35       16.45      4.15 o
  -4   3  -1       17.35        9.25      3.33 o
  -4  -3  -1       17.35        4.57      4.34 o
  -4   3  -1       17.35        6.58      3.14 o
   4  -3   1       17.35       12.47      3.25 o
   4   3   1       17.35       20.34      7.43 o
   5   3   1        0.41       -5.74      5.74 o
   5   3   1        0.41       -3.42      3.42 o
   5  -3   1        0.41       -3.98      3.98 o
  -5   3  -1        0.41       -2.55      4.82 o
  -5   3  -1        0.41       -0.11      6.44 o
  -5  -3  -1        0.41       -5.63      7.03 o
   5  -3   1        0.41       -1.74      2.94 o
  -5  -3  -1        0.41        6.75      5.63 o
  -5   3  -1        0.41        4.17      3.84 o
  -5   3  -1        0.41       -1.04      1.85 o
   5  -3   1        0.41       -5.18      5.18 o
  -6   3  -1       49.57       34.69      7.12 o
   6  -3   1       49.57       36.23      7.31 o
  -6  -3  -1       49.57       64.14     14.18 o
  -6   3  -1       49.57       43.40      6.61 o
   6   3   1       49.57       36.96      7.37 o
   6   3   1       49.57       52.76     12.64 o
  -6   3  -1       49.57       44.81      8.63 o
   6  -3   1       49.57       47.89     12.19 o
  -6  -3  -1       49.57       36.15      8.10 o
   6  -3   1       49.57       37.27      6.81 o
  -7   3  -1      112.11       81.91     10.37 o
  -7   3  -1      112.11       82.44     12.47 o
   7   3   1      112.11       91.75     12.08 o
  -7  -3  -1      112.11      134.68     13.79 o
  -7  -3  -1      112.11      155.95     21.07 o
   7  -3   1      112.11      111.87     12.16 o
  -8  -3  -1        3.48       -4.12      4.12 o
  -8   3  -1        3.48        0.36      5.13 o
  -8   3  -1        3.48       16.53      8.69 o
  -8  -3  -1        3.48        0.81      7.96 o
  -9   3  -1        0.04        0.53      6.36 o
  -9   3  -1        0.04       -8.04      8.04 o
  -9  -3  -1        0.04        2.41      8.88 o
  -9   4   1        1.48        2.91      6.75 o
   9  -4  -1        1.48       -2.19      6.70 o
  -9   4   1        1.48        1.74      7.68 o
  -9  -4   1        1.48        0.62      8.18 o
  -8   4   1        0.02       -2.10      5.49 o
   8  -4  -1        0.02        2.69      6.14 o
  -8   4   1        0.02       -6.72      6.72 o
  -8  -4   1        0.02        7.73      7.79 o
   7   4  -1       60.41       47.27      8.97 o
  -7   4   1       60.41       39.03      9.25 o
  -7  -4   1       60.41       65.37     11.12 o
  -7  -4   1       60.41       88.02     17.12 o
   7  -4  -1       60.41       70.73      9.78 o
  -7   4   1       60.41       59.35      8.77 o
   7   4  -1       60.41       69.89     15.30 o
   6  -4  -1       36.62       33.93      6.42 o
   6   4  -1       36.62       28.08      6.89 o
   6  -4  -1       36.62       39.73     11.40 o
  -6   4   1       36.62       31.69      7.59 o
   6   4  -1       36.62       36.34     11.07 o
  -6   4   1       36.62       36.62      6.47 o
  -6  -4   1       36.62       16.84      7.68 o
   6  -4  -1       36.62       29.03      6.84 o
  -6  -4   1       36.62       43.32     11.82 o
   5  -4  -1       18.29       26.28      5.91 o
   5   4  -1       18.29       31.86      9.64 o
   5  -4  -1       18.29       48.28     10.45 o
  -5   4   1       18.29       25.27      6.75 o
  -5   4   1       18.29       16.78      4.20 o
  -5   4   1       18.29       31.86      5.66 o
  -5  -4   1       18.29       10.17      7.76 o
   5   4  -1       18.29       23.14      5.66 o
  -5  -4   1       18.29       27.77      7.06 o
   4  -4  -1      470.02      445.10     33.96 o
  -4  -4   1      470.02      515.35     44.00 o
   4   4  -1      470.02      560.08     43.95 o
   4  -4  -1      470.02      526.91     34.10 o
  -4  -4   1      470.02      506.86     34.58 o
   4  -4  -1      470.02      566.73     43.67 o
   4   4  -1      470.02      415.91     34.47 o
  -4   4   1      470.02      560.90     34.16 o
  -4   4   1      470.02      507.50     31.27 o
  -4   4   1      470.02      443.42     34.30 o
   3  -4  -1       23.35       29.17      4.20 o
  -3  -4   1       23.35       23.82      4.74 o
   3   4  -1       23.35       22.36      4.18 o
  -3   4   1       23.35       30.01      4.57 o
  -3   4   1       23.35       28.58      4.29 o
  -3   4   1       23.35       37.30      4.32 o
  -2  -4   1      384.53      453.11     37.11 o
  -2   4   1      384.53      430.92     26.79 o
  -2  -4   1      384.53      477.01     29.20 o
   2   4  -1      384.53      467.61     29.71 o
  -2   4   1      384.53      427.55     29.37 o
   2  -4  -1      384.53      430.27     28.81 o
   2  -4  -1      384.53      416.61     29.12 o
  -2  -4   1      384.53      466.85     28.95 o
   2   4  -1      384.53      400.74     36.72 o
  -2   4   1      384.53      425.23     28.72 o
   1  -4  -1     1638.83     1480.09     92.70 o
  -1  -4   1     1638.84     1474.31     92.70 o
  -1  -4   1     1638.84     1417.32    118.65 o
  -1   4   1     1638.83     1456.83     92.56 o
  -1   4   1     1638.83     1521.63     95.21 o
   1  -4  -1     1638.83     1548.66     85.28 o
   1   4  -1     1638.84     1460.02     95.26 o
  -1  -4   1     1638.84     1425.04     92.50 o
  -1   4   1     1638.83     1466.19     85.23 o
   0   4   1      957.31      952.79     62.89 o
   0  -4   1      957.31      929.31     56.30 o
   0   4   1      957.31     1022.48     61.25 o
   0  -4  -1      957.31      974.28     56.22 o
   0  -4  -1      957.31      993.40     61.20 o
   0   4   1      957.31      931.19     56.19 o
  -1   4  -1      450.85      425.09     28.06 o
   1   4   1      450.85      453.85     29.24 o
  -1   4  -1      450.85      452.17     26.55 o
   1  -4   1      450.85      450.35     28.01 o
  -1  -4  -1      450.85      414.76     28.63 o
   1  -4   1      450.85      442.18     26.46 o
  -1  -4  -1      450.85      417.79     25.85 o
   1   4   1      450.85      426.46     28.60 o
  -1   4  -1      450.85      466.51     28.77 o
   2  -4   1      144.83      141.19      9.73 o
  -2  -4  -1      144.83      138.08     10.71 o
  -2   4  -1      144.83      129.31      9.75 o
  -2   4  -1      144.83      142.51      9.98 o
  -2   4  -1      144.83      134.91      9.98 o
  -2  -4  -1      144.83      142.85     14.24 o
  -2   4  -1      144.83      134.18      9.73 o
   2   4   1      144.83      139.79     13.51 o
   2   4   1      144.83      145.09     10.85 o
   2  -4   1      144.83      127.20      9.53 o
   2  -4   1      144.83      134.10      9.92 o
   2   4   1      144.83      141.75     10.62 o
   3  -4   1      551.96      505.61     42.76 o
   3   4   1      551.96      503.06     34.14 o
  -3   4  -1      551.96      503.82     33.41 o
   3  -4   1      551.96      492.65     33.78 o
   3  -4   1      551.96      490.55     33.47 o
   3   4   1      551.96      504.94     43.54 o
  -3   4  -1      551.96      527.19     33.81 o
  -3   4  -1      551.96      517.34     31.11 o
  -3  -4  -1      551.96      517.59     43.74 o
  -3  -4  -1      551.96      490.10     34.17 o
  -3   4  -1      551.96      509.18     34.26 o
   3  -4   1      551.96      507.24     30.97 o
   3   4   1      551.96      523.85     34.90 o
  -4   4  -1     1048.31     1062.50     63.06 o
  -4  -4  -1     1048.31      938.40     88.33 o
   4   4   1     1048.31      993.71     70.86 o
   4   4   1     1048.31     1151.27     88.75 o
  -4  -4  -1     1048.31     1008.93     69.49 o
   4  -4   1     1048.31     1155.51     88.24 o
  -4   4  -1     1048.31      988.15     70.41 o
  -4   4  -1     1048.31     1206.50     69.04 o
   4  -4   1     1048.31      935.90     69.80 o
   4  -4   1     1048.31     1077.04     68.81 o
  -4   4  -1     1048.31     1209.17     69.43 o
  -5   4  -1      457.43      487.50     32.44 o
   5   4   1      457.43      447.66     40.71 o
   5  -4   1      457.43      418.58     31.29 o
   5   4   1      457.43      459.07     32.41 o
  -5   4  -1      457.43      477.41     28.88 o
  -5   4  -1      457.43      457.70     31.99 o
   5  -4   1      457.43      446.20     31.46 o
  -5  -4  -1      457.43      390.04     40.21 o
  -5  -4  -1      457.43      461.48     32.64 o
   6  -4   1       24.60       25.41      5.83 o
   6  -4   1       24.60       21.44      6.05 o
  -6  -4  -1       24.60       11.43      7.03 o
  -6   4  -1       24.60        8.07      4.32 o
  -6   4  -1       24.60       16.39      5.46 o
   6   4   1       24.60       13.06      9.95 o
  -6   4  -1       24.60       18.38      6.81 o
  -6  -4  -1       24.60       27.10     11.54 o
   6   4   1       24.60       26.62      6.36 o
  -7  -4  -1       90.77      147.37     21.33 o
   7  -4   1       90.77       88.55     11.38 o
  -7   4  -1       90.77       75.63      9.78 o
   7   4   1       90.77       80.70     11.43 o
  -7  -4  -1       90.77      122.63     14.32 o
  -7   4  -1       90.77       83.23     12.36 o
   8  -4   1       66.40       84.68     11.77 o
  -8  -4  -1       66.40       80.37     13.25 o
  -8   4  -1       66.40       65.57     11.97 o
  -8   4  -1       66.40       81.54     10.23 o
  -9  -4  -1        0.02        1.60      9.13 o
  -9   4  -1        0.02        0.42      6.58 o
  -9   4  -1        0.02       -7.09      7.09 o
  -9   5   1        0.37       -5.27      6.86 o
   9  -5  -1        0.37       -3.42      6.64 o
  -9   5   1        0.37        8.10      6.98 o
  -9  -5   1        0.37       -5.44      7.93 o
  -8  -5   1        4.96        4.29      7.65 o
   8  -5  -1        4.96        6.08      6.86 o
   8   5  -1        4.96        5.97      6.47 o
  -8   5   1        4.96        8.29      7.48 o
  -8   5   1        4.96        2.58      6.08 o
  -7  -5   1       13.92        8.88      8.24 o
  -7   5   1       13.92       12.30      6.61 o
   7   5  -1       13.92        2.24     11.04 o
   7   5  -1       13.92        9.81      6.56 o
  -7   5   1       13.92        5.94      6.81 o
   7  -5  -1       13.92       12.16      6.42 o
  -6   5   1        7.28        5.27      5.10 o
  -6  -5   1        7.28        8.01      7.03 o
  -6   5   1        7.28        0.45      5.74 o
   6   5  -1        7.28        9.13      5.63 o
  -6   5   1        7.28        7.40      4.71 o
  -6  -5   1        7.28       -5.91      7.43 o
   6  -5  -1        7.28        6.53      5.72 o
   6   5  -1        7.28       -1.68      8.52 o
  -5   5   1       10.80       13.34      4.65 o
  -5   5   1       10.80        2.66      5.27 o
   5  -5  -1       10.80       10.70      3.75 o
  -5   5   1       10.80       11.46      4.68 o
  -5  -5   1       10.80        9.39      8.41 o
   5   5  -1       10.80       16.31      5.04 o
  -5  -5   1       10.80        9.27      5.60 o
   5   5  -1       10.80       14.12      8.49 o
   5  -5  -1       10.80        8.38      4.76 o
   4   5  -1      177.05      165.70     14.18 o
   4   5  -1      177.05      180.42     18.13 o
   4  -5  -1      177.05      161.95     13.45 o
  -4  -5   1      177.05      169.15     14.74 o
  -4   5   1      177.05      193.26     14.21 o
  -4  -5   1      177.05      192.02     19.14 o
  -4   5   1      177.05      173.97     14.01 o
  -4   5   1      177.05      172.68     13.23 o
   4  -5  -1      177.05      180.92     18.02 o
   4  -5  -1      177.05      187.76     14.10 o
  -3   5   1       52.48      113.32      9.75 o
  -3   5   1       52.48      128.62      9.98 o
   2  -5  -1       96.66       88.70      7.09 o
  -2  -5   1       96.66       85.26      9.92 o
   2   5  -1       96.66       65.25      8.77 o
  -2  -5   1       96.66       88.93      7.45 o
  -2   5   1       96.66       92.51      7.03 o
  -2   5   1       96.66       78.39      6.89 o
  -2   5   1       96.66       93.55      7.20 o
   2  -5  -1       96.66       86.35      6.61 o
   2   5  -1       96.66       88.14      7.29 o
  -1  -5   1      784.23      685.81     40.78 o
  -1  -5   1      784.23      677.75     56.31 o
   1  -5  -1      784.23      694.07     41.03 o
  -1  -5   1      784.23      680.47     44.15 o
   1  -5  -1      784.23      722.43     44.18 o
  -1   5   1      784.23      709.46     41.17 o
   1   5  -1      784.23      674.18     45.27 o
   0  -5   1       92.83      128.70      8.83 o
   0   5   1       92.83      122.84      8.63 o
   0   5  -1       92.83      125.00      8.74 o
   0   5   1       92.83      121.13      9.02 o
   0  -5  -1       92.83      130.89      8.94 o
   0  -5  -1       92.83      129.46      8.60 o
  -1  -5  -1     1075.80     1115.10     65.07 o
   1  -5   1     1075.80     1111.11     70.69 o
   1  -5   1     1075.80     1139.73     65.69 o
  -1  -5  -1     1075.80     1082.16     71.28 o
   1   5   1     1075.80     1139.67     73.08 o
  -1   5  -1     1075.80     1106.45     65.63 o
   1   5   1     1075.80     1164.52     71.31 o
  -2   5  -1       17.77       12.69      2.83 o
   2  -5   1       17.77       14.15      2.72 o
  -2  -5  -1       17.77       14.63      2.30 o
  -2   5  -1       17.77       16.06      3.39 o
   2   5   1       17.77       13.25      3.25 o
   2  -5   1       17.77       17.85      3.28 o
  -2  -5  -1       17.77       14.93      3.59 o
  -2   5  -1       17.77       16.76      2.58 o
   2   5   1       17.77       10.59      3.45 o
  -2  -5  -1       17.77       19.45      6.33 o
  -3   5  -1      270.53      271.36     18.14 o
  -3   5  -1      270.53      263.81     18.76 o
   3   5   1      270.53      281.03     19.88 o
  -3  -5  -1      270.53      267.21     25.46 o
   3   5   1      270.53      270.04     24.76 o
   3  -5   1      270.53      265.44     19.01 o
   3   5   1      270.53      285.65     20.07 o
  -3  -5  -1      270.53      288.12     20.07 o
  -3   5  -1      270.53      269.79     19.09 o
  -3   5  -1      270.53      273.35     19.32 o
   3  -5   1      270.53      275.51     18.00 o
  -4   5  -1       43.63       15.92      4.15 o
   4   5   1       43.63       47.24      9.92 o
  -4  -5  -1       43.63       26.03      8.21 o
  -4   5  -1       43.63       48.39      5.94 o
  -4   5  -1       43.63       28.58      4.93 o
  -4  -5  -1       43.63       11.49      5.07 o
  -4   5  -1       43.63       32.50      5.44 o
   4   5   1       43.63       24.24      5.10 o
   4  -5   1       43.63       33.88      5.16 o
   5   5   1       13.75       16.81      5.66 o
   5   5   1       13.75       18.97      9.25 o
  -5  -5  -1       13.75        9.27      8.88 o
  -5   5  -1       13.75       18.13      5.07 o
  -5   5  -1       13.75       16.28      5.63 o
   5  -5   1       13.75        5.16      4.85 o
  -5   5  -1       13.75       13.62      4.85 o
  -5  -5  -1       13.75       27.46      7.03 o
  -5   5  -1       13.75        6.78      4.90 o
   6   5   1       20.89       28.22     11.15 o
  -6   5  -1       20.89       12.30      5.60 o
  -6   5  -1       20.89       -0.87      6.05 o
  -6   5  -1       20.89        6.58      5.07 o
  -6  -5  -1       20.89       15.55      7.57 o
   6  -5   1       20.89        8.10      5.88 o
   6   5   1       20.89       10.06      6.11 o
  -6  -5  -1       20.89       22.16     10.98 o
   7   5   1       74.77       60.02     10.31 o
   7  -5   1       74.77       73.73     10.73 o
  -7   5  -1       74.77       59.41      9.19 o
  -7  -5  -1       74.77       96.96     12.97 o
  -7   5  -1       74.77       70.17     11.24 o
  -8   5  -1        0.74        2.38      6.98 o
   8  -5   1        0.74       -2.94      5.46 o
  -8  -5  -1        0.74       -5.55      7.45 o
  -8   5  -1        0.74       -3.87      5.80 o
  -9   5  -1        0.13       -2.72      7.34 o
  -9  -5  -1        0.13        1.34      8.52 o
  -9   5  -1        0.13        7.37      7.40 o
  -9  -6   1       15.57       -4.34      8.99 o
   9  -6  -1       15.57       19.19      8.57 o
  -9   6   1       15.57        9.11      7.65 o
  -9   6   1       15.57       21.60      9.27 o
  -8   6   1        1.02        2.41      6.67 o
   8   6  -1        1.02        8.57      6.89 o
  -8   6   1        1.02        8.71      6.92 o
   8  -6  -1        1.02        2.75      6.58 o
  -8  -6   1        1.02       -1.68      7.57 o
   7   6  -1       11.72       21.46     11.96 o
  -7   6   1       11.72       13.93      6.67 o
  -7   6   1       11.72        6.92      6.78 o
  -7  -6   1       11.72       21.13      8.43 o
   7  -6  -1       11.72        3.53      5.97 o
   7   6  -1       11.72        8.38      6.56 o
  -6   6   1      225.69      240.06     18.39 o
  -6  -6   1      225.69      220.63     20.71 o
  -6   6   1      225.69      254.04     19.98 o
  -6   6   1      225.69      232.85     20.15 o
   6   6  -1      225.69      229.60     20.01 o
   6  -6  -1      225.69      249.81     19.73 o
   5   6  -1       64.32       97.10     10.26 o
  -5   6   1       64.32       84.12      9.86 o
  -5  -6   1       64.32      102.00     15.47 o
  -5   6   1       64.32       74.71      9.56 o
   5  -6  -1       64.32       73.00      9.11 o
  -5   6   1       64.32       79.86      9.33 o
   5   6  -1       64.32      112.03     15.36 o
  -5   6   1       64.32       80.62      9.02 o
  -5  -6   1       64.32       72.72     10.20 o
  -4  -6   1      179.54      243.73     24.24 o
   4   6  -1      179.54      277.95     24.19 o
  -4   6   1      179.54      205.59     16.96 o
   4  -6  -1      179.54      233.25     17.97 o
  -4   6   1      179.54      262.79     18.22 o
  -3   6   1      677.92      801.09     45.87 o
  -3   6   1      677.92      892.64     50.50 o
   3   6  -1      677.92      685.02     50.42 o
  -3  -6   1      677.92      718.38     49.52 o
   3  -6  -1      677.92      680.86     48.88 o
  -2   6   1       42.90       37.77      5.02 o
   2   6  -1       42.90       41.89      4.76 o
   2  -6  -1       42.90       45.79      5.27 o
  -2  -6   1       42.90       50.52      7.76 o
   2  -6  -1       42.90       44.02      4.85 o
  -2  -6   1       42.90       48.59      5.21 o
  -2   6   1       42.90       31.52      4.23 o
  -2   6   1       42.90       43.01      4.43 o
   1  -6  -1        2.04        8.80      2.05 o
  -1  -6   1        2.04        4.51      1.99 o
  -1   6   1        2.04        4.96      2.41 o
   1   6  -1        2.04        2.07      1.79 o
   1  -6  -1        2.04        4.68      2.44 o
  -1  -6   1        2.04        0.84      1.74 o
  -1   6   1        2.04        0.84      1.01 o
  -1   6   1        2.04        3.73      1.51 o
  -1  -6   1        2.04        9.27      3.53 o
   0  -6   1       94.08      123.68      7.57 o
   0  -6  -1       94.08      105.80      7.96 o
   0   6   1       94.08      107.48      7.93 o
   0   6   1       94.08       94.28      7.99 o
   0  -6  -1       94.08      106.36      7.90 o
   0  -6   1       94.08      111.94      8.24 o
  -1  -6  -1       29.29       21.41      3.61 o
   1   6   1       29.29       22.05      3.17 o
   1  -6   1       29.29       24.60      2.66 o
  -1  -6  -1       29.29       22.50      3.17 o
   1  -6   1       29.29       24.91      3.73 o
  -1   6  -1       29.29       25.08      3.78 o
   1   6   1       29.29       22.75      3.50 o
  -2   6  -1       82.78       60.17      5.46 o
  -2  -6  -1       82.78       69.95      7.23 o
   2   6   1       82.78       66.78      7.06 o
  -2  -6  -1       82.78       68.60      5.60 o
  -2   6  -1       82.78       74.41      6.00 o
  -2   6  -1       82.78       73.56      6.03 o
   2  -6   1       82.78       73.96      6.11 o
   2  -6   1       82.78       79.51      6.89 o
   2   6   1       82.78       77.66      7.23 o
  -2   6  -1       82.78       79.31      7.17 o
  -3   6  -1        0.07       -2.80      2.80 o
  -3   6  -1        0.07       -1.68      2.35 o
   3   6   1        0.07       -0.45      2.97 o
  -3  -6  -1        0.07       -0.64      3.31 o
   3  -6   1        0.07        0.00      2.69 o
   3   6   1        0.07        1.68      3.64 o
  -3   6  -1        0.07       -1.65      2.72 o
  -3   6  -1        0.07       -2.27      3.17 o
   3  -6   1        0.07        0.14      2.89 o
  -3  -6  -1        0.07        5.30      6.14 o
   3   6   1        0.07       -4.43      5.24 o
  -4   6  -1      327.14      528.49     32.91 o
   4  -6   1      327.14      445.08     32.30 o
  -4   6  -1      327.14      390.22     30.05 o
  -4   6  -1      327.14      520.81     32.46 o
  -4  -6  -1      327.14      511.44     43.03 o
  -5   6  -1      269.65      283.75     20.74 o
  -5  -6  -1      269.65      296.14     28.42 o
   5   6   1      269.65      262.28     21.47 o
  -5   6  -1      269.65      287.00     21.08 o
  -5   6  -1      269.65      283.75     19.59 o
  -5  -6  -1      269.65      246.75     21.58 o
  -5   6  -1      269.65      264.38     20.97 o
   5  -6   1      269.65      247.37     20.32 o
   5   6   1      269.65      282.30     27.08 o
  -6   6  -1       38.41       26.68      6.67 o
  -6  -6  -1       38.41       19.59     10.70 o
  -6   6  -1       38.41       26.79      6.78 o
  -6   6  -1       38.41       22.56      7.71 o
  -6  -6  -1       38.41       21.69      8.32 o
   6   6   1       38.41       39.90     12.97 o
   6  -6   1       38.41       22.08      6.70 o
   6   6   1       38.41       32.92      7.57 o
   7  -6   1        0.76       -5.72      5.72 o
  -7  -6  -1        0.76        4.96      8.21 o
  -7   6  -1        0.76       -1.40      6.28 o
  -7   6  -1        0.76        5.18      6.08 o
   7   6   1        0.76        3.36      6.05 o
  -8   6  -1       46.02       56.27      9.67 o
  -8   6  -1       46.02       53.72     11.04 o
   8  -6   1       46.02       63.97     10.68 o
  -8  -6  -1       46.02       43.10     11.46 o
  -9  -6  -1        8.81        9.81      9.89 o
  -9   6  -1        8.81        7.68      7.73 o
  -9   6  -1        8.81       16.20      9.44 o
  -9   7   1       17.97       29.00      9.30 o
  -9  -7   1       17.97        9.61     10.17 o
  -9   7   1       17.97       13.37      9.22 o
   9  -7  -1       17.97       14.01      8.35 o
  -8   7   1       15.80       12.95      7.37 o
   8  -7  -1       15.80       33.93      8.80 o
  -8  -7   1       15.80       12.78      9.36 o
  -8   7   1       15.80       10.90      7.48 o
   8   7  -1       15.80       21.46      8.18 o
   7   7  -1        4.24       -2.30      5.72 o
   7  -7  -1        4.24       -1.20      5.32 o
   7   7  -1        4.24        7.79     10.87 o
  -7   7   1        4.24        1.18      6.02 o
  -7   7   1        4.24       -5.86      6.36 o
  -7  -7   1        4.24       -0.78      6.81 o
  -6   7   1      257.67      258.28     19.68 o
  -6   7   1      257.67      268.57     21.19 o
   6  -7  -1      257.67      242.56     20.71 o
  -6  -7   1      257.67      262.35     22.09 o
   6   7  -1      257.67      264.84     21.69 o
  -6   7   1      257.67      240.29     21.02 o
  -5   7   1      803.67      740.62     49.31 o
   5   7  -1      803.67      726.73     51.05 o
  -5  -7   1      803.67      787.61     64.72 o
  -5   7   1      803.67      715.68     49.46 o
  -5   7   1      803.67      779.25     50.80 o
   5   7  -1      803.67      674.70     62.81 o
  -5  -7   1      803.67      733.52     50.32 o
  -5   7   1      803.67      754.95     46.09 o
   5  -7  -1      803.67      732.12     49.51 o
  -4  -7   1       86.92       80.68      9.42 o
   4   7  -1       86.92       97.32     12.61 o
  -4   7   1       86.92       76.14      8.38 o
   4  -7  -1       86.92       89.95      9.11 o
  -4   7   1       86.92       73.95      8.66 o
  -4  -7   1       86.92      106.91     14.18 o
  -4   7   1       86.92       82.44      8.60 o
   4   7  -1       86.92       78.69      8.91 o
  -3  -7   1      249.55      237.38     18.00 o
   3   7  -1      249.55      256.61     18.25 o
  -3  -7   1      249.55      246.15     23.38 o
  -3   7   1      249.56      242.20     17.16 o
  -3   7   1      249.56      236.73     16.96 o
  -3   7   1      249.56      252.37     17.74 o
   3  -7  -1      249.56      231.80     17.44 o
  -2  -7   1       13.73       14.77      3.78 o
   2   7  -1       13.73       14.37      3.47 o
  -2   7   1       13.73       12.27      4.03 o
  -2  -7   1       13.73       17.40      3.25 o
   2  -7  -1       13.73       12.30      4.03 o
  -2   7   1       13.73       16.78      2.91 o
   2  -7  -1       13.73       20.09      3.53 o
  -2  -7   1       13.73       16.76      6.30 o
  -2   7   1       13.73       22.50      3.33 o
  -1   7   1     1130.63     1188.26     78.68 o
   1  -7  -1     1130.63     1323.62     76.80 o
   1  -7  -1     1130.63     1234.44     71.24 o
  -1  -7   1     1130.63     1164.92     70.87 o
  -1   7   1     1130.63     1152.73     71.18 o
  -1  -7   1     1130.63     1170.48     76.69 o
   1   7  -1     1130.63     1242.75     78.82 o
   0   7   1      822.18      823.84     49.38 o
   0  -7   1      822.18      825.27     49.49 o
   0  -7  -1      822.18      805.90     49.24 o
   0  -7   1      822.18      908.98     52.75 o
   0   7   1      822.18      788.27     54.52 o
   0  -7  -1      822.18      837.73     53.08 o
  -1  -7  -1      573.52      550.86     33.39 o
  -1   7  -1      573.52      552.57     34.09 o
   1  -7   1      573.52      584.89     35.55 o
   1  -7   1      573.52      555.46     34.06 o
   1   7   1      573.52      549.93     36.28 o
  -1  -7  -1      573.52      541.26     36.42 o
  -2  -7  -1      334.69      296.65     28.46 o
  -2   7  -1      334.69      313.22     20.64 o
  -2   7  -1      334.69      319.67     20.78 o
  -2  -7  -1      334.69      299.84     22.18 o
   2   7   1      334.69      317.93     22.12 o
   2   7   1      334.69      302.59     22.51 o
  -2   7  -1      334.69      334.47     21.11 o
  -2   7  -1      334.69      339.10     21.62 o
   2  -7   1      334.69      330.40     20.83 o
  -2  -7  -1      334.69      318.57     19.77 o
   2  -7   1      334.69      330.07     21.20 o
   3  -7   1      537.77      547.89     33.10 o
  -3  -7  -1      537.77      544.25     31.61 o
   3  -7   1      537.77      537.12     34.86 o
  -3   7  -1      537.77      530.56     35.59 o
   3   7   1      537.77      490.73     36.38 o
  -3   7  -1      537.77      550.42     33.29 o
  -3  -7  -1      537.77      507.20     35.73 o
  -3   7  -1      537.77      531.68     34.69 o
  -3  -7  -1      537.77      512.10     45.86 o
  -4   7  -1       72.01       71.01      8.38 o
   4   7   1       72.01       78.94      8.94 o
   4   7   1       72.01       97.24     13.73 o
  -4  -7  -1       72.01       77.23      9.28 o
  -4   7  -1       72.01       85.66      8.97 o
  -4   7  -1       72.01       74.68      8.01 o
  -4  -7  -1       72.01       99.17     14.77 o
  -4   7  -1       72.01       65.38      7.76 o
   4  -7   1       72.01       77.17      8.15 o
  -5   7  -1      142.37      140.80     12.33 o
   5   7   1      142.37      137.21     13.17 o
  -5   7  -1      142.37      121.68     12.25 o
  -5   7  -1      142.37      133.76     12.05 o
  -5  -7  -1      142.37      141.36     18.55 o
  -5   7  -1      142.37      134.91     12.64 o
   5  -7   1      142.37      118.99     11.80 o
   5   7   1      142.37      120.62     16.00 o
  -5  -7  -1      142.37      132.56     13.82 o
   6  -7   1      280.43      279.68     22.28 o
  -6   7  -1      280.43      305.80     21.55 o
  -6   7  -1      280.43      292.29     23.07 o
   6   7   1      280.43      282.34     29.15 o
  -6   7  -1      280.43      280.91     22.82 o
   6   7   1      280.43      284.55     23.49 o
  -6  -7  -1      280.43      274.97     23.82 o
   7  -7   1        2.99        5.77      6.25 o
  -7  -7  -1        2.99       11.32      7.90 o
  -7   7  -1        2.99        8.43      6.98 o
  -7   7  -1        2.99        1.18      5.94 o
   7   7   1        2.99        8.97      6.61 o
  -8   7  -1       33.19       49.48      9.36 o
   8   7   1       33.19       45.03     10.17 o
  -8   7  -1       33.19       30.57      9.55 o
  -8  -7  -1       33.19       27.68     10.42 o
   8  -7   1       33.19       42.67      9.11 o
  -9   7  -1        5.42       18.21      9.58 o
  -9  -7  -1        5.42        0.00      8.91 o
  -9   7  -1        5.42       -1.06      7.03 o
  -8   8   1        5.65        5.74      7.59 o
  -8   8   1        5.65       -0.53      7.17 o
   8   8  -1        5.65        9.86      7.57 o
   8  -8  -1        5.65        2.49      7.09 o
  -8  -8   1        5.65       -3.31      8.15 o
   7  -8  -1        1.20        1.71      5.38 o
  -7   8   1        1.20        1.68      6.14 o
  -7   8   1        1.20       -1.04      6.02 o
   7   8  -1        1.20       -1.29     10.28 o
  -7  -8   1        1.20       -0.11      7.14 o
   7   8  -1        1.20        3.22      5.86 o
   6   8  -1       28.07       29.14     11.49 o
   6  -8  -1       28.07       28.13      7.03 o
  -6   8   1       28.07       19.08      7.12 o
  -6   8   1       28.07       30.37      7.40 o
  -6  -8   1       28.07       13.81      7.73 o
   6   8  -1       28.07       27.12      7.54 o
  -6   8   1       28.07       29.81      7.73 o
   5  -8  -1      102.83       95.53     11.38 o
  -5  -8   1      102.83      101.19     12.69 o
  -5   8   1      102.83       92.84     11.27 o
  -5   8   1      102.83      136.81     12.69 o
   5   8  -1      102.83      103.32     12.33 o
   5   8  -1      102.83      145.80     15.78 o
  -5  -8   1      102.83      144.99     19.76 o
  -5   8   1      102.83      121.90     12.33 o
  -5   8   1      102.83       99.12     11.41 o
  -4   8   1      354.72      426.07     26.49 o
   4   8  -1      354.72      332.15     27.39 o
  -4   8   1      354.72      346.20     27.03 o
   4   8  -1      354.72      397.02     33.33 o
  -4  -8   1      354.72      312.89     26.77 o
  -4  -8   1      354.72      411.12     35.55 o
  -4   8   1      354.72      373.47     25.60 o
   4  -8  -1      354.72      432.63     27.05 o
  -3   8   1      150.03      141.39     10.43 o
   3  -8  -1      150.03      120.18     10.71 o
  -3   8   1      150.03      129.90     11.21 o
  -3  -8   1      150.03      134.86     11.63 o
  -3   8   1      150.03      135.45     10.90 o
  -3  -8   1      150.03      133.49     15.16 o
   3   8  -1      150.03      130.52     11.43 o
   2  -8  -1      136.54      136.74     10.20 o
   2   8  -1      136.54      130.97     10.48 o
  -2  -8   1      136.54      126.48     10.48 o
  -2   8   1      136.54      128.81     10.01 o
   2  -8  -1      136.54      134.33     10.68 o
  -2   8   1      136.54      126.12     10.51 o
  -2  -8   1      136.54      127.60      9.70 o
  -1  -8   1      109.80      105.12      8.27 o
   1  -8  -1      109.80      112.49      8.13 o
  -1   8   1      109.80      104.84      8.83 o
   1  -8  -1      109.80      105.52      8.80 o
  -1  -8   1      109.80      102.15      8.35 o
  -1   8   1      109.80      105.35      7.88 o
  -1   8   1      109.80      103.78      8.32 o
   1   8  -1      109.80       94.59      8.02 o
  -1   8   1      109.80      104.62      8.13 o
   0  -8  -1      163.08      193.14     13.01 o
   0  -8   1      163.08      197.57     12.61 o
   0   8   1      163.08      172.82     12.89 o
   0   8   1      163.08      189.05     12.98 o
   0  -8  -1      163.08      182.33     13.09 o
   0   8   1      163.08      183.59     13.37 o
   0  -8   1      163.08      194.21     13.23 o
   1   8   1       39.23       42.62      5.38 o
   1  -8   1       39.23       66.75      4.90 o
  -1  -8  -1       39.23       47.66      5.63 o
   1   8   1       39.23       66.66      5.60 o
   1  -8   1       39.23       50.69      6.16 o
  -1  -8  -1       39.23       50.58      5.60 o
  -1   8  -1       39.23       45.67      6.02 o
   2  -8   1        8.97       13.79      3.98 o
   2   8   1        8.97       10.93      3.92 o
   2  -8   1        8.97       10.00      2.61 o
  -2  -8  -1        8.97       14.82      3.92 o
  -2  -8  -1        8.97       11.24      3.11 o
  -2   8  -1        8.97       11.66      3.87 o
   2   8   1        8.97       11.54      3.70 o
  -2  -8  -1        8.97        4.01      6.78 o
  -2   8  -1        8.97       13.39      2.55 o
  -3   8  -1      102.34      157.16     10.99 o
  -3   8  -1      102.34      159.60     12.05 o
   3   8   1      102.34      186.95     13.48 o
  -3  -8  -1      102.34      151.13     12.95 o
  -3   8  -1      102.34      108.48     11.83 o
   4  -8   1      362.97      483.15     31.43 o
  -4  -8  -1      362.97      510.31     42.11 o
  -4  -8  -1      362.97      399.10     27.73 o
  -4   8  -1      362.97      530.47     31.45 o
  -4   8  -1      362.97      403.28     29.66 o
  -4   8  -1      362.97      537.12     31.15 o
   4   8   1      362.97      356.04     32.32 o
   5   8   1       78.86       97.43     11.41 o
  -5   8  -1       78.86       96.23     10.51 o
  -5   8  -1       78.86       82.86     10.45 o
   5  -8   1       78.86       78.15     10.06 o
  -5  -8  -1       78.86       96.45     17.43 o
  -5  -8  -1       78.86       85.36     11.77 o
  -5   8  -1       78.86       99.70     10.42 o
  -5   8  -1       78.86       88.07     10.34 o
   6   8   1      148.55      145.19     15.19 o
   6  -8   1      148.55      150.69     14.21 o
  -6  -8  -1      148.55      145.47     16.23 o
  -6   8  -1      148.55      157.97     14.43 o
   6   8   1      148.55      127.85     18.83 o
  -6   8  -1      148.55      153.57     14.38 o
  -6   8  -1      148.55      166.52     14.85 o
   7  -8   1        6.59       12.05      6.50 o
   7   8   1        6.59        3.70     11.12 o
  -7   8  -1        6.59        8.88      6.81 o
  -7   8  -1        6.59       -3.45      6.11 o
   7   8   1        6.59        1.63      6.33 o
  -7  -8  -1        6.59        5.41      7.40 o
   8   8   1        2.19        2.66      7.37 o
  -8   8  -1        2.19        1.71      7.82 o
  -8   8  -1        2.19       -1.99      6.61 o
  -8  -8  -1        2.19        4.40      8.63 o
   8   9  -1        0.28       -2.47      6.70 o
  -8  -9   1        0.28       -4.76      8.15 o
  -8   9   1        0.28       -3.70      7.73 o
  -8   9   1        0.28        4.71      7.29 o
   7  -9  -1       17.40        9.33      6.25 o
  -7  -9   1       17.40       19.22      9.27 o
   7   9  -1       17.40       21.35      7.93 o
   7   9  -1       17.40       13.37     11.18 o
  -7   9   1       17.40       13.17      6.95 o
  -7   9   1       17.40       16.34      8.27 o
  -6   9   1       27.30       21.60      8.13 o
   6   9  -1       27.30       40.46     12.13 o
  -6  -9   1       27.30       21.72      9.22 o
   6   9  -1       27.30       31.94      8.38 o
  -6   9   1       27.30       30.60      7.62 o
   6  -9  -1       27.30       21.69      7.12 o
  -5   9   1     1039.00      908.86     65.21 o
   5   9  -1     1039.00     1152.31     83.27 o
   5  -9  -1     1039.00      950.38     65.49 o
  -5  -9   1     1039.00      966.04     66.66 o
  -5   9   1     1039.00      970.36     61.50 o
   5   9  -1     1039.00      985.65     67.93 o
  -5   9   1     1039.00      997.91     67.37 o
  -4   9   1      100.10      102.99     10.90 o
  -4  -9   1      100.10      128.91     16.65 o
   4  -9  -1      100.10      129.41     11.32 o
  -4  -9   1      100.10       99.59     11.32 o
   4   9  -1      100.10       98.39     11.24 o
  -4   9   1      100.10      125.24     10.85 o
  -4   9   1      100.10      118.34     11.43 o
   3   9  -1      142.09      151.59     13.12 o
  -3   9   1      142.09      168.38     12.72 o
  -3   9   1      142.09      153.89     12.92 o
  -3  -9   1      142.09      152.82     13.20 o
   3  -9  -1      142.09      142.26     12.39 o
  -3  -9   1      142.09      183.34     11.97 o
   2  -9  -1        5.26        6.33      3.14 o
   2   9  -1        5.26        1.04      3.11 o
  -2   9   1        5.26        6.81      4.17 o
  -2  -9   1        5.26        4.60      3.75 o
  -2  -9   1        5.26        7.90      3.25 o
  -1   9   1        8.03        8.49      3.45 o
  -1   9   1        8.03        8.46      2.35 o
  -1   9   1        8.03        5.55      2.58 o
  -1  -9   1        8.03        6.33      3.28 o
  -1   9   1        8.03        8.69      2.80 o
   1  -9  -1        8.03       14.65      2.80 o
  -1  -9   1        8.03        3.39      2.55 o
   1   9  -1        8.03        6.33      2.55 o
   1  -9  -1        8.03       13.31      3.70 o
   0  -9  -1       97.14       91.08      8.13 o
   0   9   1       97.14       87.13      7.68 o
   0  -9   1       97.14       96.46      7.09 o
   0   9   1       97.14       83.01      7.99 o
   0   9  -1       97.14       88.00      7.06 o
   0  -9   1       97.14      101.42      8.52 o
   0  -9  -1       97.14      102.79      7.79 o
   0   9   1       97.14      108.76      7.68 o
  -1  -9  -1       13.71       11.49      3.67 o
  -1   9  -1       13.71       13.09      3.92 o
   1   9   1       13.71       10.59      3.05 o
  -1  -9  -1       13.71       20.34      4.15 o
   1  -9   1       13.71       19.73      2.69 o
   1  -9   1       13.71       13.20      4.17 o
  -2  -9  -1      210.15      202.12     13.93 o
  -2   9  -1      210.15      205.29     15.16 o
   2   9   1      210.15      203.74     15.70 o
  -2   9  -1      210.15      207.42     14.49 o
   2   9   1      210.15      218.40     15.58 o
  -2  -9  -1      210.15      190.77     15.42 o
   2  -9   1      210.15      202.57     14.24 o
  -3   9  -1       23.19       17.18      3.28 o
  -3   9  -1       23.19       24.52      5.86 o
  -3   9  -1       23.19       19.31      3.67 o
  -3   9  -1       23.19       29.53      4.40 o
  -3  -9  -1       23.19       24.15      9.55 o
   3  -9   1       23.19       19.81      4.09 o
  -3  -9  -1       23.19       24.27      4.23 o
  -3  -9  -1       23.19       23.00      5.83 o
   3   9   1       23.19       19.14      5.18 o
   4  -9   1       37.15       44.72      6.33 o
   4   9   1       37.15       39.23      6.95 o
  -4  -9  -1       37.15       27.74     10.79 o
  -4   9  -1       37.15       32.48      5.66 o
  -4  -9  -1       37.15       35.53      7.68 o
  -4   9  -1       37.15       49.01      7.96 o
  -4   9  -1       37.15       39.68      6.11 o
  -4  -9  -1       37.15       36.26      4.88 o
   5  -9   1       52.80       54.75      8.13 o
  -5   9  -1       52.80       52.65      8.21 o
  -5   9  -1       52.80       58.56      9.39 o
  -5  -9  -1       52.79       54.31     10.20 o
  -5   9  -1       52.80       35.59      7.93 o
  -5  -9  -1       52.79       56.57      6.11 o
  -6   9  -1      113.82      131.04     13.65 o
   6  -9   1      113.82      103.41     12.05 o
  -6   9  -1      113.82      107.44     12.13 o
   6   9   1      113.82      115.93     13.76 o
  -6  -9  -1      113.82      110.13     13.87 o
  -6   9  -1      113.82      109.07     12.27 o
   6   9   1      113.82      119.60     16.76 o
   7   9   1        0.98       -4.17      6.30 o
  -7   9  -1        0.98        5.52      6.86 o
   7   9   1        0.98        1.85     11.68 o
  -7   9  -1        0.98        0.06      6.44 o
  -7  -9  -1        0.98        3.03      7.57 o
  -8  -9  -1        0.70        8.91      9.27 o
  -8   9  -1        0.70       -1.29      7.51 o
  -8   9  -1        0.70       11.88      8.21 o
   8   9   1        0.70        4.82      7.68 o
  -8 -10   1        3.45       -1.12      8.77 o
   8  10  -1        3.45        3.25      7.45 o
  -8  10   1        3.45       -6.56      6.56 o
  -8  10   1        3.45        6.92      7.99 o
  -7 -10   1        3.76        0.11      7.68 o
   7  10  -1        3.76       -8.63     10.87 o
  -7  10   1        3.76        1.88      7.59 o
  -7  10   1        3.76        0.36      6.39 o
   7  10  -1        3.76       -0.28      6.67 o
  -6 -10   1       17.01       14.74      8.10 o
   6  10  -1       17.01       16.20      7.65 o
  -6  10   1       17.01       23.56      8.57 o
   6 -10  -1       17.01       14.71      6.72 o
  -6  10   1       17.01        7.82      6.64 o
   6  10  -1       17.01       21.07     10.59 o
   5 -10  -1        3.17        2.55      5.74 o
  -5 -10   1        3.16        1.12      6.47 o
  -5  10   1        3.17       -4.62      5.18 o
  -5  10   1        3.17        2.44      6.02 o
   5  10  -1        3.16       -1.06      5.86 o
  -5  10   1        3.17       15.61      7.34 o
  -4  10   1      592.98      625.97     39.26 o
  -4 -10   1      592.98      578.86     40.49 o
   4  10  -1      592.98      537.28     40.97 o
  -4  10   1      592.98      544.48     40.46 o
   4 -10  -1      592.98      632.42     39.79 o
  -4  10   1      592.98      586.74     38.08 o
  -4  10   1      592.98      584.47     38.81 o
  -4 -10   1      592.98      582.23     36.15 o
   3  10  -1      437.74      514.31     37.15 o
  -3 -10   1      437.74      600.75     33.53 o
  -3  10   1      437.74      556.31     36.70 o
   3 -10  -1      437.74      437.07     35.44 o
  -3 -10   1      437.74      557.27     36.48 o
  -3  10   1      437.74      551.80     34.77 o
  -3  10   1      437.74      544.96     35.02 o
  -2 -10   1       71.34       76.59      7.59 o
  -2  10   1       71.34       72.44      6.78 o
  -2 -10   1       71.34       64.56      7.34 o
   2 -10  -1       71.34       72.24      7.17 o
   2  10  -1       71.34       72.19      7.29 o
  -2  10   1       71.34       80.03      8.83 o
  -2  10   1       71.34       69.24      6.39 o
  -1  10   1       85.61       87.63      8.07 o
  -1 -10   1       85.61       86.37      8.66 o
  -1  10   1       85.61       90.18      7.17 o
  -1 -10   1       85.61       80.26      7.71 o
  -1  10   1       85.61       86.12      8.60 o
   1  10  -1       85.61       97.13      7.87 o
   1 -10  -1       85.61      116.13      8.04 o
  -1  10   1       85.61       94.63      7.85 o
   0 -10   1        9.81       11.88      3.92 o
   0  10   1        9.81        9.53      2.91 o
   0 -10  -1        9.81        7.87      3.64 o
   0  10  -1        9.81        8.38      2.30 o
   0  10   1        9.81       13.81      4.03 o
   0  10   1        9.81        9.11      2.77 o
   0 -10  -1        9.81        9.11      3.00 o
   0 -10   1        9.81       13.79      2.55 o
   1  10   1       78.35       90.96      7.68 o
  -1 -10  -1       78.35       81.83      7.87 o
  -1 -10  -1       78.35       77.37      8.04 o
  -1  10  -1       78.35       83.70      8.69 o
  -2 -10  -1        7.12        5.52      4.09 o
   2 -10   1        7.12        3.42      2.58 o
  -2  10  -1        7.12       -0.50      2.44 o
  -2  10  -1        7.12        2.55      4.26 o
  -2 -10  -1        7.12       13.98      3.98 o
   2  10   1        7.12        4.60      3.61 o
  -3 -10  -1        2.77       -1.34      3.47 o
   3  10   1        2.77        6.30      4.60 o
  -3 -10  -1        2.77        2.91      4.51 o
  -3  10  -1        2.77        0.45      4.31 o
  -3  10  -1        2.77        7.26      3.39 o
   3 -10   1        2.77        0.53      2.97 o
  -4  10  -1      266.10      238.11     20.91 o
   4 -10   1      266.10      359.81     21.44 o
  -4  10  -1      266.10      288.59     21.30 o
  -4 -10  -1      266.10      270.99     18.72 o
   4  10   1      266.10      281.95     22.37 o
  -5 -10  -1        1.58        4.03      3.81 o
  -5  10  -1        1.58       -2.91      4.46 o
  -5  10  -1        1.58       -1.01      4.85 o
  -5  10  -1        1.58       -5.74      5.74 o
  -5 -10  -1        1.58        9.41      6.95 o
   5  10   1        1.58        5.32      6.08 o
   5 -10   1        1.58       -1.32      4.88 o
  -6  10  -1       33.38       59.52     10.23 o
  -6  10  -1       33.38       29.37      7.85 o
   6  10   1       33.38       42.00      9.19 o
  -6  10  -1       33.38       42.56      8.10 o
  -6 -10  -1       33.38       27.77      9.30 o
   7  10   1        4.90       11.71     11.85 o
  -7  10  -1        4.90       15.92      8.18 o
  -7  10  -1        4.90        1.01      6.33 o
   7  10   1        4.90       -3.42      6.28 o
  -7 -10  -1        4.90       11.63      9.27 o
   8  10   1        0.13       -6.11      6.98 o
  -8  10  -1        0.13       -6.19      6.95 o
  -8 -10  -1        0.13       -8.94      8.94 o
  -8  10  -1        0.13        0.64      8.18 o
  -7  11   1        3.24        3.95      7.90 o
   7  11  -1        3.24        9.58      7.51 o
  -7  11   1        3.24        9.22      6.72 o
  -7 -11   1        3.24        8.15      8.07 o
   6  11  -1       26.43       35.31      9.22 o
  -6  11   1       26.43       36.12      9.69 o
  -6  11   1       26.43       24.71      7.65 o
  -6 -11   1       26.43       27.52      9.41 o
  -5  11   1      124.55      109.29     11.69 o
  -5  11   1      124.55      126.11     12.89 o
  -5  11   1      124.55      141.04     14.24 o
   5  11  -1      124.55      121.68     13.65 o
  -5 -11   1      124.55      109.24     13.42 o
  -4  11   1      197.97      178.00     15.83 o
  -4  11   1      197.97      185.84     15.53 o
   4 -11  -1      197.97      171.02     15.11 o
  -4  11   1      197.97      179.12     14.43 o
  -4 -11   1      197.97      213.62     14.43 o
  -4 -11   1      197.97      157.96     15.67 o
   4  11  -1      197.97      201.12     16.40 o
  -3  11   1       11.80       77.75      8.85 o
  -3 -11   1       11.80      106.90      9.39 o
   2 -11  -1       44.99       49.68      5.77 o
   2  11  -1       44.99       45.00      6.08 o
  -2  11   1       44.99       38.11      5.38 o
  -2 -11   1       44.99       53.13      6.81 o
  -2 -11   1       44.99       47.27      6.16 o
  -2  11   1       44.99       44.47      4.62 o
  -2  11   1       44.99       45.56      7.37 o
   1  11  -1      134.77      132.89     10.31 o
  -1  11   1      134.77      134.72     10.59 o
  -1  11   1      134.77      128.63     10.15 o
  -1 -11   1      134.77      124.18     10.31 o
   1 -11  -1      134.77      121.66     10.09 o
  -1  11   1      134.77      134.94     11.29 o
   0 -11   1        2.13        0.92      2.35 o
   0  11   1        2.13        6.16      2.55 o
   0  11   1        2.13        0.50      2.61 o
   0  11   1        2.13        4.12      3.87 o
   0  11  -1        2.13        5.35      2.33 o
   0 -11  -1        2.13        4.20      2.94 o
  -1  11  -1       12.69       22.00      5.44 o
  -1  11  -1       12.69       16.14      3.25 o
  -1 -11  -1       12.69       17.99      4.76 o
  -2 -11  -1       83.52       94.30      9.02 o
  -2  11  -1       83.52       72.55      6.98 o
  -2 -11  -1       83.52       74.04      8.21 o
   2 -11   1       83.52       85.16      7.23 o
  -2  11  -1       83.52       90.57      9.84 o
   2  11   1       83.52       81.38      8.74 o
  -3 -11  -1       80.13      118.20      9.25 o
  -3  11  -1       80.13       81.18     10.40 o
  -3 -11  -1       80.13      139.61     11.41 o
   3 -11   1       80.13       63.53      8.15 o
   3  11   1       80.13       92.14     10.26 o
  -3  11  -1       80.13       95.70      8.77 o
   4  11   1      171.57      158.65     16.20 o
  -4  11  -1      171.57      208.31     13.65 o
  -4  11  -1      171.57      186.20     15.36 o
  -4 -11  -1      171.57      192.90     16.98 o
  -4  11  -1      171.57      180.93     16.37 o
  -4  11  -1      171.57      198.50     13.73 o
  -4 -11  -1      171.57      170.56     13.87 o
   5  11   1      103.26      101.05     12.78 o
  -5  11  -1      103.26      113.91     11.29 o
  -5  11  -1      103.26      103.49     10.28 o
  -5 -11  -1      103.26      103.91     13.42 o
  -5  11  -1      103.26      118.56     13.45 o
  -6  11  -1       53.03       47.38      8.38 o
   6  11   1       53.03       59.52     10.70 o
  -6  11  -1       53.03       49.88     10.42 o
  -6 -11  -1       53.03       45.20     10.62 o
   7  11   1        6.52        1.06      7.17 o
  -7  11  -1        6.52       -7.09      7.09 o
  -7 -11  -1        6.52       -2.72      7.76 o
  -7  11  -1        6.52        0.70      6.42 o
  -7  12   1       22.54       21.04      9.58 o
   7  12  -1       22.54       18.33      8.27 o
  -7  12   1       22.54       22.11      7.82 o
   6  12  -1      101.55       91.89     12.89 o
  -6  12   1      101.55       82.64     10.87 o
  -6  12   1      101.55      101.38     13.70 o
  -5  12   1       33.04       31.55      7.40 o
   5  12  -1       33.04       33.68      8.24 o
  -5  12   1       33.04       31.44      6.86 o
  -5 -12   1       33.04       33.32      8.71 o
  -5  12   1       33.04       37.07      9.47 o
  -4  12   1       15.64       24.83      5.83 o
  -4  12   1       15.64       15.38      4.68 o
  -4  12   1       15.64       15.27      7.00 o
  -4 -12   1       15.63       17.43      7.06 o
   4  12  -1       15.63       23.06      6.56 o
  -3  12   1       93.35      104.36     12.16 o
  -3  12   1       93.35      125.04      9.05 o
   3  12  -1       93.35      104.94     10.98 o
  -3 -12   1       93.35      112.26     11.46 o
  -3  12   1       93.35      110.35     10.42 o
  -2  12   1        3.54       -3.11      3.11 o
   2 -12  -1        3.54        1.40      3.45 o
  -2 -12   1        3.54        3.89      4.03 o
  -2  12   1        3.54        4.37      3.11 o
   2  12  -1        3.54       -0.53      3.50 o
  -2  12   1        3.54        5.97      5.10 o
  -1 -12   1      239.02      209.88     17.49 o
   1 -12  -1      239.02      308.34     18.11 o
  -1  12   1      239.02      250.60     18.53 o
  -1  12   1      239.02      244.21     17.99 o
   1  12  -1      239.02      288.16     18.41 o
  -1  12   1      239.02      214.70     18.16 o
   0  12   1       33.98       36.82      4.96 o
   0  12  -1       33.98       26.73      4.01 o
   0 -12   1       33.98       30.43      4.12 o
   0 -12  -1       33.98       30.51      4.93 o
   0  12   1       33.98       45.67      6.75 o
  -1  12  -1      261.06      270.85     19.93 o
   1 -12   1      261.06      321.78     18.81 o
  -1  12  -1      261.06      275.47     18.95 o
  -1  12  -1      261.06      249.88     19.17 o
  -1 -12  -1      261.06      237.16     19.48 o
   1  12   1      261.06      289.23     20.13 o
  -2 -12  -1        6.54       -0.45      4.54 o
   2  12   1        6.54        6.36      4.23 o
  -2 -12  -1        6.54        8.60      4.79 o
  -2  12  -1        6.54        4.40      3.14 o
  -2  12  -1        6.54       12.02      5.60 o
  -3 -12  -1       31.77       45.39      6.58 o
  -3  12  -1       31.77       42.98      5.86 o
   3  12   1       31.77       24.10      6.47 o
  -3  12  -1       31.77       39.42      8.01 o
  -3 -12  -1       31.77       42.84      7.34 o
   4  12   1      139.08      138.21     13.73 o
  -4  12  -1      139.08      145.84     13.93 o
  -4 -12  -1      139.08      128.85     11.49 o
  -4  12  -1      139.08      133.62     12.47 o
  -4 -12  -1      139.08      157.80     14.54 o
  -5  12  -1      102.93       83.06      8.69 o
  -5  12  -1      102.93      105.64     13.00 o
  -5 -12  -1      102.93       97.18     12.75 o
   5  12   1      102.93      104.22     12.50 o
  -5  12  -1      102.93       90.37     10.59 o
  -6 -12  -1       25.25       19.47      9.33 o
  -6  12  -1       25.25       29.87      9.16 o
   6  12   1       25.25       16.73      7.90 o
  -6  12  -1       25.25       17.79      6.36 o
  -7  12  -1       21.49       19.28      7.20 o
   7  12   1       21.49       15.80      8.57 o
  -7  12  -1       21.49        7.45      8.91 o
  -6  13   1        1.67        1.09      5.58 o
  -6  13   1        1.67        2.86      8.55 o
   6  13  -1        1.67        5.86      6.39 o
  -5  13   1        0.42        4.48      5.80 o
   5  13  -1        0.42        8.97      6.22 o
  -5  13   1        0.42        0.50      6.56 o
  -5  13   1        0.42        4.51      4.90 o
  -4  13   1        0.00       -0.11      4.20 o
  -4  13   1        0.00       -1.06      5.69 o
   4  13  -1        0.00        1.34      5.10 o
  -3  13   1       54.59       53.13      9.02 o
   3  13  -1       54.59       60.13      8.21 o
  -3  13   1       54.59       59.24      7.43 o
   2  13  -1       69.58       59.69      7.82 o
  -2  13   1       69.58       74.65      9.72 o
  -2  13   1       69.58       69.63      7.15 o
  -2  13   1       69.58       59.49      7.48 o
  -1  13   1        5.61        1.71      3.56 o
  -1  13   1        5.61       -4.65      4.65 o
   1  13  -1        5.61        0.28      3.33 o
  -1  13   1        5.61        3.95      3.33 o
   0  13  -1      330.53      308.01     20.57 o
   0  13   1      330.53      274.79     20.88 o
   1  13   1        0.34        3.17      3.78 o
  -1  13  -1        0.34        6.00      2.89 o
  -1  13  -1        0.34       -1.71      3.00 o
  -2  13  -1       71.51       61.48      6.89 o
  -2  13  -1       71.51       84.12     10.26 o
   2  13   1       71.51       76.08      8.85 o
  -3  13  -1      148.11      205.84     16.81 o
  -3  13  -1      148.11      181.37     14.74 o
   3  13   1      148.11      185.27     16.25 o
   4  13   1        5.70        2.86      5.32 o
  -4  13  -1        5.70        2.07      5.94 o
  -4  13  -1        5.70        2.97      4.90 o
  -5  13  -1        0.75       -4.90      4.90 o
   5  13   1        0.75        4.03      6.25 o
  -5  13  -1        0.75        0.81      6.61 o
  -6  13  -1       22.41       16.06      5.80 o
  -6  13  -1       22.41       28.38      9.69 o
   6  13   1       22.41       24.69      8.24 o
   6  14  -1        0.17       -5.60      5.60 o
  -6  14   1        0.17        5.35      8.69 o
  -6  14   1        0.17       -0.03      5.07 o
  -5  14   1       10.62       23.54      8.41 o
   5  14  -1       10.62        8.52      6.78 o
  -4  14   1       22.85       17.15      6.02 o
   4  14  -1       22.85       14.88      6.25 o
  -4  14   1       22.85       35.70      8.52 o
  -3  14   1        4.08        2.77      5.86 o
  -3  14   1        4.08        4.20      4.54 o
  -3  14   1        4.08        8.83      4.93 o
   3  14  -1        4.08        0.64      4.60 o
   2  14  -1        2.11        0.87      4.37 o
  -2  14   1        2.11       -0.08      5.52 o
  -2  14   1        2.11       -1.77      3.56 o
  -2  14   1        2.11        0.98      3.98 o
  -1  14   1        6.41        4.40      3.87 o
   0  14  -1        2.45        6.61      3.56 o
   0  14   1        2.45        6.16      3.92 o
  -1  14  -1      243.87      236.16     16.56 o
  -1  14  -1      243.87      229.97     16.90 o
   1  14   1      243.87      222.68     17.91 o
  -2  14  -1       72.81       74.76     10.56 o
  -2  14  -1       72.81       69.77      7.20 o
  -2  14  -1       72.81       59.88      7.31 o
   2  14   1       72.81       78.71      9.25 o
   3  14   1       28.87       31.02      7.12 o
  -3  14  -1       28.87       37.63      8.52 o
  -3  14  -1       28.87       40.24      6.00 o
  -4  14  -1        8.06        2.69      6.08 o
  -4  14  -1        8.06        8.88      5.46 o
   4  14   1        8.06        9.89      6.00 o
   5  14   1       12.68       23.70      8.18 o
  -5  14  -1       12.68       18.94      6.61 o
  -5  14  -1       12.68       30.04      9.41 o
  -6  14  -1        0.29       -5.24      7.96 o
   6  14   1        0.29       -5.27      6.47 o
   5  15  -1        6.52        9.86      6.78 o
  -5  15   1        6.52       11.91      7.73 o
   4  15  -1        1.99        4.09      5.49 o
  -4  15   1        1.99        0.98      5.41 o
  -4  15   1        1.99       -5.55      5.55 o
   3  15  -1       18.68       32.87      6.70 o
  -3  15   1       18.68       32.50      8.55 o
  -3  15   1       18.68       24.24      6.00 o
  -3  15   1       18.68       22.30      5.80 o
  -2  15   1       29.43       31.61      6.19 o
  -2  15   1       29.43       27.49      5.58 o
   2  15  -1       29.43       31.33      6.64 o
  -2  15   1       29.43       28.44      8.24 o
   1  15  -1       31.86       40.66      6.58 o
  -1  15   1       31.86       31.55      6.00 o
  -1  15   1       31.86       49.99      8.71 o
  -1  15   1       31.86       33.46      5.83 o
   0  15   1      173.75      130.37     11.60 o
   0  15  -1      173.75      129.17     11.18 o
  -1  15  -1       11.12       14.23      4.51 o
  -1  15  -1       11.12       14.54      4.12 o
   1  15   1       11.12       22.64      5.69 o
   2  15   1      124.19      125.32     12.08 o
  -2  15  -1      124.19      112.48     10.03 o
  -2  15  -1      124.19      106.01     10.34 o
   3  15   1        1.19        5.97      5.35 o
  -3  15  -1        1.19        0.14      3.92 o
  -3  15  -1        1.19        6.84      6.42 o
  -4  15  -1        0.92       -1.23      5.21 o
   4  15   1        0.92        9.33      6.19 o
  -4  15  -1        0.92        2.30      6.89 o
   5  15   1        0.33        4.74      6.53 o
  -5  15  -1        0.33       20.59      8.99 o
  -5  15  -1        0.33       -1.96      5.46 o
   4  16  -1       19.55       15.44      6.86 o
  -4  16   1       19.55       30.12      9.41 o
  -4  16   1       19.55       15.75      6.02 o
  -4  16   1       19.55       12.55      6.47 o
   3  16  -1       12.29       11.77      6.00 o
  -3  16   1       12.29       14.88      5.58 o
  -3  16   1       12.29       14.91      5.72 o
  -3  16   1       12.29        6.95      7.31 o
  -2  16   1       20.08       11.15      4.90 o
   2  16  -1       20.08        5.60      5.27 o
  -2  16   1       20.08       15.41      5.30 o
  -2  16   1       20.08       18.83      7.68 o
   1  16  -1        2.71       -2.77      4.79 o
  -1  16   1        2.71       10.76      4.82 o
  -1  16   1        2.71        5.32      4.46 o
   0  16   1       64.93       68.82      8.41 o
   0  16  -1       64.93       66.77      8.07 o
  -1  16  -1        1.63        5.49      3.92 o
  -1  16  -1        1.63       -2.69      3.45 o
   1  16   1        1.63        7.31      5.16 o
   2  16   1       10.94        6.25      5.69 o
  -2  16  -1       10.94       13.25      4.62 o
  -2  16  -1       10.94        7.71      4.48 o
  -3  16  -1        0.08        1.85      4.40 o
  -3  16  -1        0.08       -5.55      5.55 o
   3  16   1        0.08       -4.34      5.21 o
  -3  16  -1        0.08       -1.51      4.23 o
  -4  16  -1        3.87        7.45      7.20 o
  -4  16  -1        3.87        6.81      5.88 o
   4  16   1        3.87        6.95      6.28 o
  -3  17   1        2.23        0.34      4.99 o
  -3  17   1        2.23        7.65      7.31 o
   3  17  -1        2.23        0.00      5.49 o
  -3  17   1        2.23        5.02      5.35 o
  -2  17   1       12.29        3.92      4.93 o
  -2  17   1       12.29       11.82      7.68 o
  -2  17   1       12.29        3.92      4.68 o
   2  17  -1       12.29        8.55      5.55 o
   1  17  -1       16.96        7.76      5.44 o
  -1  17   1       16.96       10.00      4.90 o
  -1  17   1       16.96       11.10      5.04 o
   0  17  -1        4.25       12.38      5.66 o
   0  17   1        4.25       13.90      5.80 o
   0  17   1        4.25       20.12      6.05 o
  -1  17  -1        1.84        3.81      4.15 o
  -1  17  -1        1.84        7.76      4.12 o
   1  17   1        1.84        3.11      5.69 o
  -2  17  -1       38.05       28.72      5.74 o
  -2  17  -1       38.05       38.70      6.08 o
   2  17   1       38.05       24.52      7.40 o
  -3  17  -1        0.73       -4.60      4.60 o
  -3  17  -1        0.73        8.71      4.82 o
   3  17   1        0.73       -0.25      5.83 o
  -1  18   1       17.35       22.25      5.69 o
  -1  18   1       17.35       18.27      5.86 o
   1  18  -1       17.35       14.32      6.16 o
   0  18   1      135.10      132.13     12.27 o
   0  18  -1      135.10      117.75     11.32 o
   0  18  -1      135.10      129.89     12.13 o
   0  18   1      135.10      116.74     12.30 o
   1  18   1       59.44       49.71      8.71 o
  -1  18  -1       59.44       45.98      6.53 o
  -1  18  -1       59.44       43.15      6.64 o
  -9   0   2       32.32       24.13     10.87 o
   9   0  -2       32.32       35.78     10.26 o
  -9   0   2       32.32       23.93      7.87 o
  -8   0   2      305.26      321.97     27.52 o
   8   0  -2      305.26      337.84     26.94 o
  -7   0   2       82.31       73.61     10.96 o
   7   0  -2       82.31       62.63     10.06 o
   7   0  -2       82.31       67.37      9.75 o
  -7   0   2       82.31      125.06     18.19 o
   6   0  -2       58.51       84.18      9.58 o
   6   0  -2       58.51       84.09     14.24 o
  -6   0   2       58.51       74.43     10.28 o
   6   0  -2       58.51       76.89      9.39 o
  -6   0   2       58.51       83.22     14.54 o
  -5   0   2       55.06       42.26     10.14 o
  -5   0   2       55.06       20.71      5.21 o
   5   0  -2       55.06       35.92      5.86 o
   5   0  -2       55.06       41.58      9.47 o
   5   0  -2       55.06       41.33      6.36 o
   4   0  -2      156.29      153.82     12.50 o
  -4   0   2      156.29      150.46     15.92 o
   4   0  -2      156.29      160.52     12.42 o
  -4   0   2      156.29      158.31     12.39 o
   4   0  -2      156.29      140.20     15.75 o
   3   0  -2        3.91       -0.62      4.03 o
  -3   0   2        3.91       -0.67      1.93 o
  -3   0   2        3.91        1.93      2.94 o
  -3   0   2        3.91        3.70      4.60 o
   3   0  -2        3.91        1.06      2.66 o
   3   0  -2        3.91        1.93      2.19 o
  -2   0   2        4.82        1.40      1.54 o
  -2   0   2        4.82        5.74      3.47 o
  -2   0   2        4.82        3.05      2.21 o
   2   0  -2        4.82        2.55      1.74 o
   2   0  -2        4.82       -0.81      1.91 o
   2   0  -2        4.82        0.59      3.00 o
   1   0  -2     1500.89     1298.23     84.77 o
  -1   0   2     1500.89     1297.24     84.72 o
   1   0  -2     1500.89     1326.15     82.54 o
  -1   0   2     1500.89     1297.46     82.48 o
   0   0  -2      985.58      812.44     55.27 o
   0   0   2      985.58      959.43     55.50 o
   0   0  -2      985.58      744.59     53.72 o
   1   0   2     3246.84     3003.06    179.16 o
   1   0   2     3246.84     2864.37    164.34 o
  -1   0  -2     3246.84     2741.95    229.56 o
  -1   0  -2     3246.84     2902.18    179.18 o
   1   0   2     3246.84     2747.09    229.53 o
   1   0   2     3246.84     2887.99    184.21 o
   2   0   2        6.79       19.05      4.54 o
  -2   0  -2        6.79        9.11      2.35 o
  -2   0  -2        6.79       17.90      2.02 o
   2   0   2        6.79       16.70      3.22 o
  -2   0  -2        6.79       15.72      3.08 o
   2   0   2        6.79       19.03      2.83 o
  -2   0  -2        6.79       18.75      4.96 o
  -2   0  -2        6.79       15.61      3.14 o
  -3   0  -2     1144.16     1183.98     73.64 o
  -3   0  -2     1144.16     1207.84     73.41 o
   3   0   2     1144.16     1152.78     75.13 o
  -3   0  -2     1144.16     1140.16     66.22 o
  -3   0  -2     1144.16     1160.87     75.24 o
  -3   0  -2     1144.16     1080.88     93.65 o
   3   0   2     1144.16     1079.48     93.73 o
   4   0   2       31.43       77.56     10.79 o
   4   0   2       31.43       63.10      6.95 o
  -4   0  -2       31.43       58.03      5.41 o
  -4   0  -2       31.43       53.44      6.95 o
  -4   0  -2       31.43       65.96      7.82 o
  -4   0  -2       31.43       61.79     10.51 o
  -5   0  -2      116.38      129.50     11.60 o
   5   0   2      116.38      108.20     14.66 o
  -5   0  -2      116.38      113.89      8.80 o
  -5   0  -2      116.38      118.74     14.26 o
   5   0   2      116.38      101.31     10.51 o
  -5   0  -2      116.38      126.95     11.91 o
   6   0   2        9.46       22.22      9.27 o
   6   0   2        9.46       12.97      4.96 o
  -6   0  -2        9.46        7.43      5.35 o
  -6   0  -2        9.46       15.78      9.61 o
  -6   0  -2        9.46       13.37      6.72 o
  -6   0  -2        9.46       14.82      4.15 o
  -7   0  -2       25.59       54.98     10.34 o
  -7   0  -2       25.59       39.56      6.50 o
  -7   0  -2       25.59       46.88     14.01 o
  -8   0  -2       28.48       43.96     14.99 o
  -8   0  -2       28.48       68.71     11.88 o
  -9   0  -2        7.36       -1.37      8.27 o
  -9   0  -2        7.36       14.93     13.25 o
   9  -1  -2        1.38        8.49      7.65 o
  -9   1   2        1.38        4.34      9.16 o
  -9  -1   2        1.38       11.96     10.06 o
  -9   1   2        1.38        3.11      6.53 o
   8   1  -2       77.73       66.50     11.29 o
  -8   1   2       77.73       82.05     12.95 o
  -8  -1   2       77.73      117.55     19.95 o
   8  -1  -2       77.73       73.42     11.74 o
  -8  -1   2       77.73       63.67     12.16 o
  -7  -1   2        2.02       -0.17      6.28 o
   7  -1  -2        2.02        1.15      4.85 o
   7  -1  -2        2.02       -2.16      4.96 o
   7   1  -2        2.02       -2.83      4.43 o
  -7   1   2        2.02       -2.83      5.80 o
  -7  -1   2        2.02       -0.48      9.97 o
   7   1  -2        2.02       -2.44      5.04 o
   6  -1  -2       33.64       49.93      7.23 o
   6   1  -2       33.64       41.19     10.87 o
   6   1  -2       33.64       33.18      7.17 o
  -6   1   2       33.64       38.56      7.96 o
   6   1  -2       33.64       36.88      6.81 o
  -6  -1   2       33.64       36.76      7.82 o
  -6  -1   2       33.64       31.78     10.87 o
  -6   1   2       33.64       23.99      6.14 o
   6  -1  -2       33.64       38.05      6.84 o
   6  -1  -2       33.64       43.88     10.96 o
  -5  -1   2      325.01      277.24     27.25 o
   5  -1  -2      325.01      299.30     21.56 o
  -5   1   2      325.01      298.13     21.67 o
   5   1  -2      325.01      265.86     27.03 o
   5  -1  -2      325.01      278.19     27.25 o
  -5   1   2      325.01      288.12     27.11 o
   5   1  -2      325.01      283.83     21.31 o
   5   1  -2      325.01      293.33     21.64 o
   5  -1  -2      325.01      279.65     21.36 o
   4   1  -2      340.43      409.66     25.77 o
  -4  -1   2      340.43      355.40     25.85 o
  -4   1   2      340.43      342.96     25.68 o
   4  -1  -2      340.43      310.04     25.12 o
  -4  -1   2      340.43      374.39     32.55 o
   4   1  -2      340.43      339.59     25.71 o
   4  -1  -2      340.43      352.68     25.71 o
   4   1  -2      340.43      455.28     33.28 o
  -3   1   2     1777.10     1800.44    110.63 o
   3  -1  -2     1777.10     1741.56    113.45 o
  -3  -1   2     1777.10     1804.12    113.59 o
   3  -1  -2     1777.10     1711.29    110.58 o
   3  -1  -2     1777.10     1695.60    141.49 o
  -3   1   2     1777.10     1750.71    113.48 o
  -3  -1   2     1777.10     1770.64    110.66 o
   3   1  -2     1777.10     1662.15    141.49 o
   3   1  -2     1777.10     1752.71    110.66 o
   3   1  -2     1777.10     1753.07    113.59 o
   2  -1  -2     9919.06     9755.92    801.65 o
   2   1  -2     9919.06     9682.29    801.74 o
   2   1  -2     9919.06     9934.59    625.39 o
  -2  -1   2     9919.06    10189.14    625.21 o
  -2   1   2     9919.06    10211.47    643.33 o
  -2   1   2     9919.06     9913.39    625.13 o
   2   1  -2     9919.06    10445.29    643.56 o
   2  -1  -2     9919.06     9740.36    625.30 o
   2  -1  -2     9919.06     9801.08    643.27 o
  -2  -1   2     9919.06    10483.91    643.36 o
  -1   1   2     3243.53     3393.55    212.26 o
  -1  -1   2     3243.54     3467.90    218.34 o
   1   1  -2     3243.54     3557.87    218.54 o
  -1  -1   2     3243.54     3416.71    212.20 o
  -1  -1   2     3243.54     3296.39    272.16 o
   1   1  -2     3243.54     3336.28    212.31 o
   1   1  -2     3243.54     3270.58    272.19 o
   1  -1  -2     3243.53     3415.63    212.40 o
   1  -1  -2     3243.53     3355.78    218.34 o
   0  -1   2       98.73      137.23      9.48 o
   0   1   2       98.73      150.07      9.56 o
   0   1  -2       98.73      148.53     11.97 o
   0  -1  -2       98.73      152.15      9.56 o
   0  -1  -2       98.73      137.03      9.73 o
   0   1  -2       98.73      133.75      9.28 o
   0  -1   2       98.73      151.84      9.37 o
   0  -1   2       98.73      134.23      9.51 o
   0   1  -2       98.73      126.18      9.48 o
   0   1   2       98.73      141.16      9.79 o
   0   1  -2       98.73      138.10      9.53 o
  -1  -1  -2     3061.60     2551.82    230.40 o
   1   1   2     3061.60     2587.78    230.37 o
  -1   1  -2     3061.60     2999.85    164.55 o
   1  -1   2     3061.60     2918.90    164.44 o
  -1  -1  -2     3061.60     2865.05    179.94 o
  -1  -1  -2     3061.60     2906.91    184.95 o
  -1   1  -2     3061.60     2766.52    230.51 o
   1  -1   2     3061.60     2773.90    230.37 o
  -1   1  -2     3061.60     2971.07    179.91 o
   1   1   2     3061.60     2871.17    185.01 o
   1   1   2     3061.60     2966.06    179.91 o
   1  -1   2     3061.60     3015.67    179.80 o
   1  -1   2     3061.60     2983.70    184.95 o
  -1   1  -2     3061.60     2991.08    184.95 o
   2   1   2      100.54       65.06      9.11 o
  -2   1  -2      100.54       87.79      7.20 o
  -2  -1  -2      100.54       76.38      9.42 o
   2  -1   2      100.54       87.68      9.25 o
  -2   1  -2      100.54       95.58      5.94 o
   2  -1   2      100.54       86.16      5.83 o
   2  -1   2      100.54       87.34      7.20 o
  -2  -1  -2      100.54       82.35      7.06 o
   2   1   2      100.54       75.12      7.20 o
  -2   1  -2      100.54       85.38      8.97 o
  -2   1  -2      100.54       85.55      7.15 o
   2   1   2      100.54       81.59      6.98 o
  -2  -1  -2      100.54       80.50      5.21 o
  -2  -1  -2      100.54       82.35      7.20 o
  -2   1  -2      100.54       63.71      6.47 o
   2  -1   2      100.54       87.87      6.78 o
  -3  -1  -2        4.29        5.97      3.42 o
   3   1   2        4.29        8.24      2.89 o
  -3  -1  -2        4.29        6.28      3.00 o
   3   1   2        4.29       12.05      3.73 o
  -3  -1  -2        4.29        8.83      3.00 o
   3   1   2        4.29        7.87      5.04 o
  -3  -1  -2        4.29        8.57      1.85 o
   3  -1   2        4.29        6.11      4.48 o
  -3   1  -2        4.29        8.04      3.08 o
   3  -1   2        4.29       12.44      2.72 o
  -3   1  -2        4.29       12.52      2.38 o
  -3  -1  -2        4.29        6.30      5.07 o
  -3   1  -2        4.29        8.57      4.68 o
   4  -1   2      510.95      516.27     36.30 o
  -4   1  -2      510.95      525.47     45.61 o
   4  -1   2      510.95      566.12     46.11 o
  -4  -1  -2      510.95      533.27     31.53 o
  -4  -1  -2      510.95      540.59     36.52 o
  -4   1  -2      510.95      503.74     31.92 o
  -4   1  -2      510.95      564.60     36.86 o
  -4  -1  -2      510.95      542.86     36.86 o
   4   1   2      510.95      524.91     36.60 o
  -4  -1  -2      510.95      531.22     46.03 o
   4   1   2      510.95      550.97     46.17 o
  -4   1  -2      510.95      478.77     35.96 o
  -5  -1  -2        1.25        6.00      4.17 o
   5   1   2        1.25        3.42      6.22 o
  -5  -1  -2        1.25       -0.64      4.17 o
  -5  -1  -2        1.25        6.61      2.83 o
   5   1   2        1.25       -0.06      3.03 o
  -5  -1  -2        1.25       -4.15      6.75 o
  -5   1  -2        1.25        7.34      6.95 o
   5  -1   2        1.25        6.33      3.59 o
  -5   1  -2        1.25       10.28      5.16 o
  -5   1  -2        1.25        2.07      3.61 o
  -5   1  -2        1.25       -2.19      2.72 o
   5  -1   2        1.25       -5.91      5.91 o
   6  -1   2      143.71      141.13     13.17 o
   6  -1   2      143.71      131.61     18.22 o
   6   1   2      143.71      141.13     13.28 o
  -6  -1  -2      143.71      137.66     17.57 o
  -6  -1  -2      143.71      134.02     14.40 o
  -6  -1  -2      143.71      150.10     10.62 o
  -6   1  -2      143.71      153.30     14.18 o
  -6   1  -2      143.71      137.32     14.21 o
   6   1   2      143.71      140.60     18.10 o
  -6   1  -2      143.71      139.03     10.96 o
  -6   1  -2      143.71      142.48     17.43 o
  -7  -1  -2       36.07       60.89     15.16 o
   7   1   2       36.07       51.39      8.66 o
  -7  -1  -2       36.07       40.69      6.19 o
  -7   1  -2       36.07       46.40     10.12 o
  -7   1  -2       36.07       30.54     12.36 o
  -7  -1  -2       36.07       45.84     10.23 o
  -7   1  -2       36.07       38.08      6.56 o
  -8   1  -2      112.39      113.46     19.36 o
  -8   1  -2      112.39      101.84     10.45 o
  -8  -1  -2      112.39      111.98     10.31 o
  -8  -1  -2      112.39      102.31     14.80 o
  -8   1  -2      112.39      100.49     14.68 o
  -8  -1  -2      112.39      105.00     19.90 o
  -9   1  -2       12.00        8.94      6.42 o
  -9   1  -2       12.00       16.53     13.48 o
  -9  -1  -2       12.00       15.55     10.12 o
  -9   1  -2       12.00       13.00      9.64 o
  -9   2   2        2.97       -6.08      8.69 o
   9  -2  -2        2.97        7.23      7.59 o
  -9  -2   2        2.97        0.62      9.08 o
  -9   2   2        2.97       -2.47      6.64 o
  -8   2   2       30.16       28.19      9.61 o
   8   2  -2       30.16       35.81      8.66 o
  -8   2   2       30.16       32.73      7.62 o
  -8  -2   2       30.16       53.49     10.87 o
   8  -2  -2       30.16       35.11      9.19 o
   7   2  -2       41.99       36.54      7.96 o
  -7  -2   2       41.99       39.79     12.95 o
   7  -2  -2       41.99       41.47      8.29 o
   7   2  -2       41.99       39.79      7.96 o
  -7   2   2       41.99       28.72      8.13 o
  -7  -2   2       41.99       42.93      9.33 o
  -6  -2   2      117.04      120.98     12.19 o
   6  -2  -2      117.04      111.23     11.29 o
   6  -2  -2      117.04      112.07     15.47 o
  -6   2   2      117.04      118.18     11.83 o
   6  -2  -2      117.04       97.94     11.43 o
  -6  -2   2      117.04      126.95     15.78 o
   6   2  -2      117.04      111.34     11.88 o
  -6   2   2      117.04      117.59     12.30 o
   6   2  -2      117.04      114.70     11.71 o
   6   2  -2      117.04      124.57     15.78 o
   5   2  -2      549.62      514.61     36.46 o
  -5   2   2      549.62      562.74     36.60 o
   5  -2  -2      549.62      526.51     45.88 o
   5   2  -2      549.62      476.95     35.73 o
  -5  -2   2      549.62      508.95     45.86 o
   5   2  -2      549.62      513.30     45.86 o
   5  -2  -2      549.62      522.52     36.18 o
   5  -2  -2      549.62      536.41     35.93 o
  -5  -2   2      549.62      513.74     36.32 o
  -4   2   2      106.00      115.86     10.29 o
   4   2  -2      106.00      141.67     10.85 o
   4  -2  -2      106.00      123.09     10.59 o
   4  -2  -2      106.00      119.36     10.15 o
   4   2  -2      106.00      110.39     10.37 o
   2  -2  -2      517.32      455.54     30.74 o
  -2  -2   2      517.32      467.19     30.20 o
   2   2  -2      517.32      462.36     30.20 o
  -2  -2   2      517.32      431.79     38.54 o
   2   2  -2      517.32      482.97     30.93 o
  -2   2   2      517.32      468.65     30.20 o
   2   2  -2      517.32      426.60     38.46 o
   2  -2  -2      517.32      460.62     30.23 o
  -2  -2   2      517.32      494.62     30.91 o
  -1   2   2     3744.13     3470.24    218.55 o
   1   2  -2     3744.13     3537.19    224.99 o
  -1  -2   2     3744.13     3344.47    280.24 o
  -1  -2   2     3744.13     3630.51    224.88 o
   1  -2  -2     3744.13     3551.63    218.72 o
   1   2  -2     3744.13     3467.19    218.66 o
  -1  -2   2     3744.13     3476.20    218.49 o
   1  -2  -2     3744.13     3622.12    224.88 o
   1   2  -2     3744.13     3327.41    280.44 o
   0  -2   2     1254.84     1465.48     85.58 o
   0   2  -2     1254.84     1415.15     86.06 o
   0  -2  -2     1254.84     1341.17     87.73 o
   0  -2  -2     1254.84     1352.69     85.33 o
   0   2  -2     1254.84     1219.69     88.35 o
   0   2   2     1254.84     1405.95     85.33 o
   0   2  -2     1254.84     1310.89     88.54 o
   0   2   2     1254.84     1333.18     87.78 o
  -1  -2  -2      581.04      510.30     35.18 o
  -1   2  -2      581.04      547.75     31.36 o
   1  -2   2      581.04      545.62     31.36 o
  -1  -2  -2      581.04      531.46     34.50 o
  -1   2  -2      581.04      541.60     34.03 o
   1  -2   2      581.04      536.93     43.49 o
   1   2   2      581.04      520.44     35.23 o
   1   2   2      581.04      527.55     34.48 o
   1  -2   2      581.04      552.81     34.81 o
  -1   2  -2      581.04      525.78     43.44 o
  -1   2  -2      581.04      570.34     34.95 o
   1   2   2      581.04      453.77     43.78 o
  -1   2  -2      581.04      527.10     33.94 o
   1  -2   2      581.04      545.03     34.03 o
   2  -2   2      416.27      437.16     26.35 o
  -2  -2  -2      416.27      439.49     29.29 o
  -2   2  -2      416.27      411.91     36.62 o
  -2  -2  -2      416.27      477.68     30.00 o
   2  -2   2      416.27      418.81     36.87 o
  -2   2  -2      416.27      444.38     28.85 o
  -2   2  -2      416.27      440.56     28.99 o
   2  -2   2      416.27      425.49     28.79 o
   2   2   2      416.27      436.27     37.52 o
  -2   2  -2      416.27      459.08     29.63 o
   2  -2   2      416.27      424.20     28.90 o
   2  -2   2      416.27      440.84     29.38 o
   2   2   2      416.27      443.67     29.91 o
  -2   2  -2      416.27      462.61     26.46 o
   2   2   2      416.27      473.05     29.46 o
  -4  -2  -2      237.78      282.99     19.79 o
  -4   2  -2      237.78      286.89     24.25 o
   4   2   2      237.78      255.83     19.51 o
   4  -2   2      237.78      242.15     18.89 o
   4  -2   2      237.78      202.17     18.47 o
  -4   2  -2      237.78      323.81     19.65 o
  -4   2  -2      237.78      245.20     16.79 o
   5   2   2        0.03        0.53      3.89 o
  -5  -2  -2        0.03       -4.48      4.48 o
   5  -2   2        0.03       -4.26      6.14 o
  -5   2  -2        0.03        0.59      6.56 o
  -5  -2  -2        0.03       -3.39      6.39 o
  -5   2  -2        0.03        2.24      3.39 o
  -5   2  -2        0.03       -1.18      4.74 o
  -5   2  -2        0.03       -2.07      3.59 o
   5  -2   2        0.03       -3.59      3.59 o
   5   2   2        0.03       -2.41      6.61 o
   5  -2   2        0.03       -2.16      3.22 o
  -6   2  -2        9.59        4.23      6.11 o
   6  -2   2        9.59       12.72      9.22 o
  -6   2  -2        9.59       14.40      4.62 o
  -6   2  -2        9.59       -7.15      7.15 o
  -6  -2  -2        9.59        5.38      3.50 o
   6  -2   2        9.59        9.55      4.62 o
   6   2   2        9.59       15.16      9.75 o
  -6  -2  -2        9.59       10.17      6.75 o
   6   2   2        9.59        8.63      5.18 o
  -6  -2  -2        9.59        8.55      9.53 o
  -7   2  -2       90.18      107.35     12.89 o
  -7  -2  -2       90.18      137.73     20.04 o
  -7  -2  -2       90.18       87.32     12.83 o
  -7   2  -2       90.18       61.17      8.63 o
   7   2   2       90.18       61.76     10.31 o
  -7   2  -2       90.18      104.97     17.18 o
  -7  -2  -2       90.18       85.16      8.01 o
  -8   2  -2        0.58        9.33     10.93 o
  -8  -2  -2        0.58       14.85      5.44 o
  -8  -2  -2        0.58       10.98      9.11 o
  -8   2  -2        0.58       19.70      9.19 o
  -8  -2  -2        0.58       13.45     13.59 o
  -8   2  -2        0.58       10.17      5.80 o
  -9   2  -2        4.79        7.59      9.08 o
  -9  -2  -2        4.79        9.47      9.41 o
  -9   2  -2        4.79        4.06      6.05 o
  -9   3   2       21.31       20.54      9.69 o
   9  -3  -2       21.31       24.77      9.16 o
  -9  -3   2       21.31       21.07     10.73 o
  -9   3   2       21.31       27.32      8.07 o
   8  -3  -2       13.26       18.94      7.82 o
  -8   3   2       13.26        0.62      7.12 o
  -8   3   2       13.26       18.80      6.53 o
  -8  -3   2       13.26        9.16      8.13 o
   7   3  -2       14.06       19.17      7.20 o
  -7   3   2       14.06       18.89      7.26 o
  -7  -3   2       14.06       24.46     12.89 o
  -7  -3   2       14.06       21.21      8.04 o
   7  -3  -2       14.06       25.81      7.15 o
   7   3  -2       14.06       15.69     10.76 o
   7   3  -2       14.06       10.12      6.16 o
  -7   3   2       14.06       26.06      6.53 o
   6  -3  -2       53.68       45.28      8.21 o
  -6  -3   2       53.68      101.63     15.41 o
   6   3  -2       53.68       65.01      9.02 o
   6   3  -2       53.68       63.13      8.66 o
  -6  -3   2       53.68       50.80      9.19 o
  -6   3   2       53.68       49.68      8.07 o
   6  -3  -2       53.68       70.17     13.84 o
   6   3  -2       53.68       58.93     12.86 o
   6  -3  -2       53.68       74.42      8.43 o
  -6   3   2       53.68       62.04      9.39 o
   5   3  -2       49.92       51.06     10.79 o
   5  -3  -2       49.92       63.83      7.45 o
   5  -3  -2       49.92       86.31     12.25 o
   5   3  -2       49.92       51.98      7.62 o
   5   3  -2       49.92       47.80      7.31 o
  -5  -3   2       49.92       46.38      7.99 o
  -5   3   2       49.92       70.67      7.90 o
   5  -3  -2       49.92       64.00      7.79 o
   4   3  -2       42.54       63.39     10.20 o
   4  -3  -2       42.54       61.20      6.56 o
   4  -3  -2       42.54       72.52      7.48 o
  -4  -3   2       42.54       53.77     10.17 o
  -4   3   2       42.54       55.85      7.20 o
   4   3  -2       42.54       57.33      6.95 o
   4   3  -2       42.54       59.46      7.26 o
   4  -3  -2       42.54       69.66     10.23 o
   2   3  -2      391.03      331.94     22.72 o
   2   3  -2      391.03      308.46     28.28 o
  -2  -3   2      391.03      302.06     28.36 o
  -2  -3   2      391.03      331.24     22.30 o
  -2   3   2      391.03      343.86     22.33 o
   2  -3  -2      391.03      356.54     22.44 o
  -2   3   2      391.03      355.17     22.75 o
   2   3  -2      391.03      337.05     22.25 o
   2  -3  -2      391.03      335.20     22.56 o
   1   3  -2        3.12        2.86      1.43 o
  -1   3   2        3.12        4.01      1.91 o
  -1  -3   2        3.12       -0.90      2.38 o
  -1  -3   2        3.12        0.95      1.60 o
   1  -3  -2        3.12        1.40      1.63 o
   1   3  -2        3.12        2.02      1.60 o
  -1  -3   2        3.12        1.85      1.29 o
   0   3   2      377.72      419.61     25.12 o
   0   3   2      377.72      376.16     22.82 o
   0  -3  -2      377.72      378.13     24.95 o
   0  -3   2      377.72      396.06     24.76 o
   0   3   2      377.72      379.58     25.65 o
   0  -3  -2      377.72      364.37     25.54 o
  -1  -3  -2      836.23      863.93     57.04 o
  -1   3  -2      836.23      868.82     50.97 o
   1   3   2      836.23      867.61     50.46 o
  -1   3  -2      836.23      845.88     55.18 o
  -1  -3  -2      836.23      895.19     50.49 o
   1  -3   2      836.23      894.63     55.18 o
   1  -3   2      836.23      893.28     55.16 o
  -1   3  -2      836.23      923.58     56.79 o
   1   3   2      836.23      795.70     57.01 o
   1   3   2      836.23      921.95     55.86 o
  -1  -3  -2      836.23      910.51     55.86 o
  -1  -3  -2      836.23      784.82     71.15 o
   1  -3   2      836.23      887.65     51.00 o
   2   3   2      401.10      343.92     33.58 o
   2   3   2      401.10      371.30     27.02 o
   2   3   2      401.10      401.79     26.68 o
  -2  -3  -2      401.10      397.61     27.02 o
  -2   3  -2      401.11      424.35     24.27 o
  -2   3  -2      401.11      413.32     25.98 o
   2  -3   2      401.11      417.45     24.10 o
   2  -3   2      401.11      399.38     33.16 o
  -2   3  -2      401.11      431.25     26.68 o
   2  -3   2      401.11      398.12     26.29 o
   2  -3   2      401.11      405.44     26.01 o
   2  -3   2      401.11      411.39     26.03 o
  -2  -3  -2      401.10      341.45     33.83 o
  -2  -3  -2      401.10      386.90     26.62 o
  -2   3  -2      401.11      390.32     25.98 o
   3  -3   2      187.86      166.82     13.18 o
   3   3   2      187.86      184.90     18.11 o
   3   3   2      187.86      183.50     14.13 o
  -3   3  -2      187.86      180.50     13.57 o
  -3   3  -2      187.86      182.97     12.31 o
   3  -3   2      187.86      188.68     12.22 o
   3  -3   2      187.86      173.13     13.12 o
  -3   3  -2      187.86      174.42     13.60 o
   3   3   2      187.86      187.79     13.99 o
  -3   3  -2      187.86      191.35     16.68 o
   3  -3   2      187.86      159.08     16.90 o
  -3   3  -2      187.86      173.88     13.37 o
  -3  -3  -2      187.86      174.75     14.04 o
   4   3   2      122.31      101.99      9.89 o
  -4  -3  -2      122.31       98.12     10.45 o
  -4  -3  -2      122.31      112.10     13.90 o
  -4   3  -2      122.31      108.24     12.05 o
   4  -3   2      122.31       94.39      9.14 o
  -4   3  -2      122.31      117.77      9.89 o
  -4   3  -2      122.31       98.09      9.89 o
  -4   3  -2      122.31       91.62      8.44 o
   4  -3   2      122.31      110.25     12.84 o
  -4   3  -2      122.31      100.36      9.53 o
   4  -3   2      122.31      114.43      9.61 o
   4   3   2      122.31      120.37     13.34 o
  -5   3  -2       32.12       50.21     10.42 o
  -5   3  -2       32.12       27.43      5.88 o
  -5  -3  -2       32.12       39.26      7.99 o
   5  -3   2       32.12       38.64     10.59 o
  -5  -3  -2       32.12       57.67     11.82 o
  -5   3  -2       32.12       33.68      7.31 o
   5  -3   2       32.12       44.38      6.36 o
   5  -3   2       32.12       39.96      6.92 o
   5   3   2       32.12       44.75      7.12 o
  -5   3  -2       32.12       50.69      6.30 o
   6  -3   2       10.48       13.09      4.96 o
  -6   3  -2       10.48        5.13      6.16 o
   6  -3   2       10.48        3.39      5.18 o
   6   3   2       10.48       19.19      5.80 o
   6  -3   2       10.48       11.12      9.47 o
  -6   3  -2       10.48        9.13      4.54 o
   6   3   2       10.48       28.61     10.59 o
  -6  -3  -2       10.48       22.50     11.24 o
  -6   3  -2       10.48       18.21      9.16 o
  -6   3  -2       10.48        6.28      4.23 o
  -6  -3  -2       10.48       19.70      7.48 o
  -7  -3  -2       93.09      136.97     21.52 o
  -7  -3  -2       93.09       92.05      8.66 o
  -7   3  -2       93.09      121.06     17.93 o
  -7   3  -2       93.09       79.56     10.20 o
  -7  -3  -2       93.09      118.59     14.49 o
  -7   3  -2       93.09      119.24     14.01 o
   7   3   2       93.09      101.02     12.50 o
  -8   3  -2        6.37       -4.12      6.75 o
  -8  -3  -2        6.37        2.41      4.43 o
  -8   3  -2        6.37        7.03      5.77 o
  -8  -3  -2        6.37        2.41      8.13 o
  -9   3  -2        1.34       -2.52      7.76 o
  -9   3  -2        1.34       -0.81      6.36 o
  -9  -3  -2        1.34        2.47      8.80 o
  -9   4   2        0.20       -3.50      6.44 o
  -9  -4   2        0.20        0.28      8.15 o
  -9   4   2        0.20        4.68      8.55 o
   9  -4  -2        0.20        7.43      7.59 o
  -8   4   2        3.64       17.79      6.67 o
  -8  -4   2        3.64        4.82      7.76 o
   8  -4  -2        3.64        9.41      7.14 o
   8   4  -2        3.64       -0.95      5.97 o
  -8   4   2        3.64        6.42      7.12 o
  -7   4   2        5.52        6.86      5.38 o
  -7   4   2        5.52       10.06      7.34 o
   7  -4  -2        5.52       16.11      6.33 o
   7   4  -2        5.52       -2.30      5.16 o
   7   4  -2        5.52        8.38      9.69 o
  -7  -4   2        5.52       -2.61      6.50 o
  -6   4   2       83.35       86.67     10.20 o
  -6  -4   2       83.35       83.03     11.38 o
   6  -4  -2       83.35       81.60     10.17 o
   6  -4  -2       83.35      106.82     16.11 o
   6   4  -2       83.35       79.95     10.12 o
   6  -4  -2       83.35       82.19      9.50 o
  -6   4   2       83.35       76.19      9.47 o
   6   4  -2       83.35      122.68     14.57 o
  -6   4   2       83.35       71.68     10.42 o
   6   4  -2       83.35       81.94     10.40 o
   5  -4  -2      254.96      280.08     20.01 o
   5   4  -2      254.96      251.35     20.43 o
   5   4  -2      254.96      283.76     26.04 o
  -5  -4   2      254.96      247.88     20.71 o
   5  -4  -2      254.96      284.99     26.24 o
  -5  -4   2      254.96      251.02     26.24 o
   5   4  -2      254.96      254.07     20.32 o
  -5   4   2      254.96      260.66     18.56 o
   5  -4  -2      254.96      266.07     20.29 o
   4  -4  -2     1231.77     1044.98     76.95 o
  -4  -4   2     1231.77     1166.15     97.06 o
  -4   4   2     1231.77     1169.88     69.51 o
   4   4  -2     1231.77     1234.03     96.92 o
   4  -4  -2     1231.77     1187.69     96.81 o
  -4  -4   2     1231.77     1148.40     76.03 o
   4   4  -2     1231.77     1157.19     75.75 o
   4   4  -2     1231.77     1095.31     77.57 o
  -4   4   2     1231.77     1253.18     75.83 o
   4  -4  -2     1231.77     1278.80     75.97 o
  -2   4   2     4398.46     4157.60    241.96 o
  -2   4   2     4398.46     4186.34    264.00 o
   2  -4  -2     4398.46     4306.88    271.46 o
  -2  -4   2     4398.46     4085.83    338.41 o
   2   4  -2     4398.46     4276.69    264.08 o
   2   4  -2     4398.46     4374.20    271.74 o
   2  -4  -2     4398.46     4280.50    264.23 o
  -2  -4   2     4398.46     4376.58    264.06 o
  -2   4   2     4398.46     4357.12    271.63 o
   2   4  -2     4398.46     3762.09    338.10 o
   1   4  -2     2241.24     2215.29    144.21 o
  -1  -4   2     2241.24     2243.02    140.06 o
  -1  -4   2     2241.24     2066.42    179.50 o
  -1   4   2     2241.25     2201.21    140.23 o
  -1  -4   2     2241.24     2168.57    144.30 o
  -1   4   2     2241.25     2212.22    128.66 o
  -1   4   2     2241.25     2295.19    144.21 o
   1  -4  -2     2241.25     2470.52    140.43 o
   0   4   2     3403.27     3284.54    197.79 o
   0   4   2     3403.27     3323.51    222.44 o
   0  -4  -2     3403.27     3546.98    197.85 o
   0  -4   2     3403.27     3398.48    197.99 o
   0  -4  -2     3403.27     3394.09    216.15 o
   0   4   2     3403.27     3749.79    216.29 o
  -1   4  -2     1009.49      999.58     57.60 o
   1  -4   2     1009.49      998.57     62.10 o
   1   4   2     1009.49      918.25     56.85 o
   1  -4   2     1009.49     1010.12     57.63 o
   1  -4   2     1009.49      976.86     62.07 o
  -1  -4  -2     1009.49      976.10     56.90 o
   1   4   2     1009.49     1011.72     62.89 o
  -1  -4  -2     1009.49      987.97     62.86 o
  -2   4  -2      612.22      664.76     36.71 o
  -2  -4  -2      612.22      627.71     40.11 o
  -2   4  -2      612.22      602.68     39.01 o
   2  -4   2      612.22      611.27     49.96 o
   2  -4   2      612.22      609.39     36.40 o
   2   4   2      612.22      534.62     50.55 o
  -2   4  -2      612.22      653.14     40.19 o
   2  -4   2      612.22      609.95     39.15 o
  -2  -4  -2      612.22      576.18     51.11 o
   2  -4   2      612.22      600.69     39.15 o
  -2  -4  -2      612.22      592.60     35.31 o
   2   4   2      612.22      650.56     40.14 o
   2   4   2      612.22      596.73     40.84 o
  -2   4  -2      612.22      603.27     39.13 o
   3  -4   2       13.32      547.68     46.15 o
   4   4   2      201.06      188.64     17.49 o
   4   4   2      201.06      267.21     23.43 o
  -4   4  -2      201.06      253.78     17.43 o
   4  -4   2      201.06      271.36     22.37 o
   4  -4   2      201.06      235.14     17.10 o
  -4   4  -2      201.06      222.11     15.86 o
  -4   4  -2      201.06      260.17     17.86 o
  -4   4  -2      201.06      204.93     17.15 o
   4  -4   2      201.06      197.30     16.68 o
   5  -4   2       66.81       70.59      8.86 o
   5  -4   2       66.81      105.25      9.08 o
  -5   4  -2       66.81       70.56      9.02 o
   5   4   2       66.81       82.86      9.70 o
  -5   4  -2       66.81       82.53      9.92 o
  -5   4  -2       66.81       74.09      9.16 o
  -5   4  -2       66.81       61.56      8.01 o
  -5  -4  -2       66.81       63.95      9.95 o
  -5  -4  -2       66.81       83.76     14.46 o
  -6   4  -2       35.01       32.03      6.47 o
   6  -4   2       35.01       34.63      7.15 o
  -6  -4  -2       35.01       53.58     13.95 o
  -6   4  -2       35.01       27.94      7.90 o
   6   4   2       35.01       45.76      7.96 o
   6   4   2       35.01       37.63     12.02 o
  -6  -4  -2       35.01       37.24      8.41 o
  -6   4  -2       35.01       35.84      7.31 o
  -7  -4  -2        6.70       13.17      8.52 o
   7  -4   2        6.70        6.58      5.88 o
  -7   4  -2        6.70       -0.53      7.23 o
   7   4   2        6.70        9.25      6.39 o
  -7   4  -2        6.70        5.07      5.72 o
  -7  -4  -2        6.70        6.25     13.03 o
  -8   4  -2        3.09       -6.16      7.48 o
  -8   4  -2        3.09       -4.90      5.55 o
  -8  -4  -2        3.09       -7.20      7.20 o
  -9  -4  -2        0.48        6.53      9.02 o
  -9   4  -2        0.48        6.58      8.46 o
  -9   4  -2        0.48        5.44      6.67 o
  -9  -5   2        4.09       -0.62      8.21 o
  -9   5   2        4.09        6.25      7.71 o
   9  -5  -2        4.09       12.19      8.01 o
  -9   5   2        4.09        1.40      7.12 o
  -8  -5   2        2.27       -4.23      7.23 o
   8   5  -2        2.27        6.02      6.39 o
  -8   5   2        2.27        8.38      7.12 o
  -8   5   2        2.27        4.34      6.25 o
   8  -5  -2        2.27        5.13      6.81 o
  -7   5   2      186.28      204.73     16.70 o
  -7  -5   2      186.27      191.70     18.89 o
   7   5  -2      186.27      201.67     18.30 o
   7   5  -2      186.27      213.81     23.71 o
  -7   5   2      186.28      188.72     18.13 o
   7  -5  -2      186.28      201.95     17.91 o
  -6  -5   2      325.66      323.51     31.96 o
  -6   5   2      325.66      342.97     22.65 o
   6  -5  -2      325.66      308.15     24.36 o
  -6  -5   2      325.66      288.08     24.98 o
  -6   5   2      325.66      320.46     24.70 o
   6   5  -2      325.66      347.51     31.68 o
   6   5  -2      325.66      306.56     24.81 o
  -5   5   2       14.63       15.07      4.82 o
   5  -5  -2       14.63       23.62      5.46 o
   5   5  -2       14.63        6.84      7.85 o
  -5  -5   2       14.63       14.15      6.16 o
   5   5  -2       14.63        7.51      4.71 o
  -5   5   2       14.63       11.71      4.85 o
   5  -5  -2       14.63       16.70      4.29 o
  -5  -5   2       14.63       19.19      9.55 o
   4  -5  -2      111.21       98.09     13.03 o
   4  -5  -2      111.21       89.88      8.91 o
  -4  -5   2      111.21      113.11     10.26 o
   4  -5  -2      111.21       99.94      9.84 o
   4   5  -2      111.21      122.83     10.03 o
  -4   5   2      111.21      105.65      9.75 o
  -4   5   2      111.21      100.41      9.53 o
   4   5  -2      111.21       95.45     12.27 o
  -4  -5   2      111.21      109.86     13.48 o
  -4   5   2      111.21      104.39      9.16 o
  -3   5   2       17.66       72.52      6.92 o
  -2  -5   2      102.27       89.24     10.73 o
  -2   5   2      102.27      110.09      8.24 o
   2   5  -2      102.27       98.15      8.30 o
  -2   5   2      102.27      117.46      8.41 o
  -2   5   2      102.27      101.46      8.32 o
   2   5  -2      102.27       81.02      9.67 o
   2  -5  -2      102.27      109.58      8.52 o
   2  -5  -2      102.27      124.72      8.21 o
  -1  -5   2       97.08       73.77      8.07 o
  -1  -5   2       97.08       75.42      5.97 o
  -1   5   2       97.08       87.47      6.53 o
   1   5  -2       97.08       80.10      6.05 o
   0  -5  -2     2452.71     2809.14    160.27 o
   0   5   2     2452.71     2651.19    160.24 o
   0   5   2     2452.71     2663.78    180.06 o
   0   5   2     2452.71     3119.13    175.23 o
   0  -5  -2     2452.71     2716.59    174.98 o
   0  -5   2     2452.71     2784.50    160.55 o
   1  -5   2      997.29      955.38     55.78 o
  -1  -5  -2      997.29      961.59     55.07 o
  -1  -5  -2      997.29      943.24     60.75 o
   1   5   2      997.29      986.74     60.72 o
   1   5   2      997.29      865.04     61.99 o
   1   5   2      997.29      925.06     55.05 o
  -1   5  -2      997.29      939.96     55.80 o
   1  -5   2      997.29     1006.41     59.88 o
   2  -5   2      110.61       97.06      8.38 o
  -2   5  -2      110.61      101.77      8.49 o
   2   5   2      110.62      111.13      9.33 o
  -2   5  -2      110.61      112.84      8.21 o
   2  -5   2      110.61      109.89      8.24 o
  -2  -5  -2      110.62      112.75      9.47 o
  -2   5  -2      110.61      108.13      8.13 o
  -2  -5  -2      110.62      119.93      7.32 o
   2  -5   2      110.61       95.29     10.43 o
   2   5   2      110.62      109.53      9.56 o
   3   5   2     1006.36      924.09     87.27 o
  -3   5  -2     1006.36     1109.51     69.83 o
   3  -5   2     1006.36     1098.06     62.84 o
  -3   5  -2     1006.36     1092.08     62.98 o
  -3  -5  -2     1006.36     1006.50     68.74 o
  -3   5  -2     1006.36     1091.52     68.06 o
   3  -5   2     1006.36     1061.87     67.92 o
  -3   5  -2     1006.36     1092.50     67.78 o
   3   5   2     1006.36     1060.32     70.50 o
  -3  -5  -2     1006.36     1046.65     88.08 o
   3   5   2     1006.36     1086.69     68.88 o
   4   5   2       99.68      121.91     11.35 o
   4   5   2       99.68      131.43     14.94 o
  -4  -5  -2       99.68      146.54     15.95 o
  -4   5  -2       99.68      143.26     11.38 o
  -4   5  -2       99.68      132.58     11.01 o
  -4  -5  -2       99.68       85.95     11.07 o
  -4   5  -2       99.68      122.69     10.79 o
   4  -5   2       99.68      126.59     10.82 o
  -4   5  -2       99.68      113.78     10.12 o
   5  -5   2       87.74       72.30      9.30 o
  -5  -5  -2       87.74       79.33     10.54 o
   5   5   2       87.74       69.64      9.84 o
  -5   5  -2       87.74       89.51     10.17 o
  -5   5  -2       87.74       90.51      9.53 o
  -5   5  -2       87.74      104.11     10.14 o
   5   5   2       87.74       89.76     15.41 o
  -5   5  -2       87.74       82.02      8.97 o
  -6   5  -2      147.23      175.97     15.25 o
  -6  -5  -2      147.23      139.17     15.67 o
  -6  -5  -2      147.23      205.90     21.97 o
  -6   5  -2      147.23      146.49     13.26 o
   6  -5   2      147.23      126.28     14.32 o
   6   5   2      147.23      221.06     22.20 o
  -6   5  -2      147.23      141.30     15.22 o
   6   5   2      147.23      161.82     15.22 o
  -7  -5  -2      207.91      197.28     19.62 o
  -7   5  -2      207.91      202.38     16.51 o
   7   5   2      207.91      208.96     18.78 o
  -7   5  -2      207.91      222.53     19.51 o
   7  -5   2      207.91      188.73     17.82 o
  -8  -5  -2        1.59        5.80      8.32 o
  -8   5  -2        1.59        1.68      7.45 o
  -8   5  -2        1.59       -1.85      5.55 o
  -9   5  -2        0.08       -0.67      6.78 o
  -9   5  -2        0.08       -1.43      7.99 o
  -9  -5  -2        0.08       -3.17      8.35 o
   9  -6  -2        3.38        7.73      7.76 o
  -9  -6   2        3.38       11.24      9.50 o
  -9   6   2        3.38        0.92      7.06 o
  -9   6   2        3.38        5.13      7.57 o
  -8   6   2        0.60       -3.05      5.91 o
  -8   6   2        0.60        8.24      7.20 o
   8   6  -2        0.60       -3.36      6.05 o
   8  -6  -2        0.60        9.78      6.72 o
  -8  -6   2        0.60        8.07      7.87 o
   7   6  -2       66.54      134.59     18.86 o
  -7   6   2       66.54       90.71     10.70 o
  -7   6   2       66.54       56.18     10.34 o
   7  -6  -2       66.54       59.49     10.23 o
   7   6  -2       66.54       70.92     10.51 o
  -7  -6   2       66.54       76.55     11.91 o
  -6   6   2      149.82      158.90     14.80 o
  -6   6   2      149.82      173.00     15.69 o
  -6   6   2      149.82      166.02     15.67 o
   6  -6  -2      149.82      144.16     15.22 o
  -6  -6   2      149.82      185.97     21.94 o
  -6  -6   2      149.82      166.24     16.70 o
   6   6  -2      149.82      167.34     16.00 o
   6   6  -2      149.82      241.83     21.94 o
   5  -6  -2       77.77       90.26      9.67 o
  -5  -6   2       77.77       80.23     10.26 o
   5   6  -2       77.77       76.14      9.53 o
  -5   6   2       77.77       82.92      9.56 o
  -5  -6   2       77.77       74.90     14.77 o
  -5   6   2       77.77       77.37      9.08 o
  -4   6   2      825.37      833.80     53.70 o
   4   6  -2      825.37      734.69     68.27 o
  -4  -6   2      825.37      812.39     69.22 o
  -4  -6   2      825.37      837.92     54.41 o
  -4   6   2      825.37      870.41     55.33 o
   4   6  -2      825.37      840.53     55.42 o
  -4   6   2      825.37      798.92     49.86 o
   4  -6  -2      825.37      828.94     53.96 o
   3   6  -2        4.91        4.76      4.68 o
   3   6  -2        4.91        6.05      3.28 o
  -3   6   2        4.91        5.49      3.50 o
  -3  -6   2        4.91        7.17      5.83 o
  -3   6   2        4.91       12.75      3.81 o
  -3  -6   2        4.91        6.53      3.73 o
   3  -6  -2        4.91       11.80      3.28 o
  -3   6   2        4.91        5.86      3.00 o
  -2   6   2     1292.35     1341.11     84.89 o
  -2  -6   2     1292.36     1221.99    105.66 o
   2   6  -2     1292.36     1330.71     84.95 o
  -2  -6   2     1292.36     1271.75     82.67 o
  -2   6   2     1292.35     1294.66     82.56 o
  -2   6   2     1292.35     1319.33     76.43 o
   2  -6  -2     1292.35     1328.69     82.84 o
   1  -6  -2       28.56       38.00      4.15 o
  -1   6   2       28.56       37.18      3.95 o
  -1  -6   2       28.56       33.37      3.70 o
   1  -6  -2       28.56       49.54      4.85 o
   1   6  -2       28.56       31.36      3.53 o
  -1  -6   2       28.56       35.87      4.18 o
  -1  -6   2       28.56       35.50      3.73 o
  -1   6   2       28.56       36.34      4.29 o
  -1   6   2       28.56       51.42      4.88 o
  -1   6   2       28.56       38.56      4.12 o
   0   6   2        7.12       14.88      2.89 o
   0  -6  -2        7.12       11.68      2.55 o
   0   6   2        7.12       19.78      3.00 o
   0  -6   2        7.12       11.43      2.83 o
   0   6   2        7.12       13.70      2.61 o
   0  -6  -2        7.12       11.96      2.72 o
  -1   6  -2        1.64        6.14      2.66 o
   1   6   2        1.64       14.79      2.63 o
  -1  -6  -2        1.64        6.92      2.24 o
   1  -6   2        1.64        7.34      1.49 o
   1  -6   2        1.64        4.74      2.52 o
   1   6   2        1.64       10.82      2.30 o
  -1  -6  -2        1.64        3.59      2.66 o
   1   6   2        1.64        7.71      2.94 o
   2   6   2      569.86      517.69     37.76 o
  -2   6  -2      569.85      545.44     35.55 o
  -2   6  -2      569.85      568.11     34.28 o
   2   6   2      569.86      565.02     37.17 o
  -2   6  -2      569.85      568.22     35.71 o
  -2   6  -2      569.85      577.92     36.81 o
   2  -6   2      569.85      557.59     34.11 o
   2  -6   2      569.85      573.32     35.99 o
  -2  -6  -2      569.86      562.52     32.94 o
  -2  -6  -2      569.86      535.14     37.12 o
   3  -6   2      113.00      105.38      9.36 o
  -3   6  -2      113.00       98.71      9.50 o
  -3  -6  -2      113.00      115.83     10.71 o
  -3   6  -2      113.00      136.90     10.29 o
   3   6   2      113.00      110.00     10.71 o
   3   6   2      113.00      159.83     11.24 o
  -3   6  -2      113.00      118.74      9.67 o
   4   6   2      207.48      202.37     20.21 o
   4  -6   2      207.48      199.43     14.41 o
  -4  -6  -2      207.48      195.53     16.06 o
  -4   6  -2      207.48      176.08     14.88 o
   4  -6   2      207.48      201.22     14.97 o
  -4   6  -2      207.48      177.37     14.27 o
  -4  -6  -2      207.48      200.58     21.19 o
  -4   6  -2      207.48      210.41     14.94 o
  -4   6  -2      207.48      195.42     15.14 o
   4   6   2      207.48      173.39     15.64 o
  -5   6  -2        1.32       -4.65      4.65 o
  -5  -6  -2        1.32        2.55      5.91 o
   5   6   2        1.32        2.66      7.87 o
  -5   6  -2        1.32       -3.73      3.73 o
  -5  -6  -2        1.32       -1.91      9.05 o
   5   6   2        1.32       -1.29      4.34 o
  -5   6  -2        1.32        0.34      4.46 o
   5  -6   2        1.32       -3.78      4.48 o
  -5   6  -2        1.32       -2.77      5.13 o
  -6   6  -2        0.20       -1.57      5.07 o
   6   6   2        0.20        6.81      9.67 o
  -6   6  -2        0.20       -2.61      6.25 o
  -6  -6  -2        0.20        1.04      5.97 o
   6  -6   2        0.20       -4.93      4.93 o
  -6  -6  -2        0.20        7.76      7.09 o
  -6   6  -2        0.20        0.42      4.99 o
   6   6   2        0.20       -1.93      5.49 o
  -7  -6  -2       16.84       15.58      8.27 o
  -7   6  -2       16.84       18.66      8.01 o
  -7   6  -2       16.84        9.47      6.00 o
   7  -6   2       16.84        5.04      6.11 o
   7   6   2       16.84        4.76      6.67 o
  -8  -6  -2        1.22        9.39      8.52 o
  -8   6  -2        1.22        5.16      6.58 o
  -8   6  -2        1.22        8.04      8.13 o
  -9  -6  -2        0.82        5.66      9.69 o
  -9   6  -2        0.82       -0.42      7.14 o
  -9   6  -2        0.82        6.00      8.71 o
  -9   7   2        0.71       -6.58      6.58 o
  -9  -7   2        0.71       13.31      9.86 o
  -9   7   2        0.71       -1.04      8.07 o
   9  -7  -2        0.71        4.51      7.82 o
   8  -7  -2        0.18       -0.95      6.16 o
  -8  -7   2        0.18        0.28      7.17 o
   8   7  -2        0.18       -5.16      5.91 o
  -8   7   2        0.18        3.25      6.81 o
  -8   7   2        0.18       -3.81      6.64 o
  -7  -7   2       52.30       77.53     11.57 o
  -7   7   2       52.30       40.80      9.33 o
   7   7  -2       52.30       44.69      9.44 o
   7  -7  -2       52.30       50.07      9.50 o
  -7   7   2       52.30       66.21      9.89 o
   7   7  -2       52.30       67.22     16.08 o
  -6   7   2       29.03       28.66      7.23 o
  -6   7   2       29.03        7.01      7.12 o
   6  -7  -2       29.03       15.69      6.72 o
  -6   7   2       29.03       24.04      7.54 o
   6   7  -2       29.03       17.48      7.45 o
  -6  -7   2       29.03        9.13      7.99 o
  -5   7   2        4.96        4.76      5.41 o
   5   7  -2        4.96        5.32      8.66 o
   5   7  -2        4.96        3.33      5.21 o
  -5  -7   2        4.96        3.89      9.97 o
   5  -7  -2        4.96        1.93      5.18 o
  -5   7   2        4.96        3.98      5.04 o
  -5  -7   2        4.96       -0.48      5.86 o
  -5   7   2        4.96       -1.34      5.46 o
   4  -7  -2       48.30       61.39      7.03 o
  -4   7   2       48.30       36.85      6.61 o
  -4   7   2       48.30       39.57      6.22 o
  -4  -7   2       48.30       41.81     10.12 o
  -4   7   2       48.30       46.66      6.44 o
  -4  -7   2       48.30       43.57      6.95 o
   4   7  -2       48.30       31.36      6.22 o
   4   7  -2       48.30       77.79     10.23 o
  -3   7   2       17.16      183.87     14.09 o
  -2  -7   2       67.60       70.70      6.78 o
  -2   7   2       67.60       76.42      6.50 o
  -2   7   2       67.60       66.47      6.73 o
   2   7  -2       67.60       66.27      6.59 o
   2  -7  -2       67.60       60.47      6.67 o
  -2  -7   2       67.60       76.73      9.75 o
  -1   7   2      341.50      305.86     22.82 o
  -1   7   2      341.50      359.62     22.74 o
  -1  -7   2      341.50      323.67     21.90 o
   1  -7  -2      341.50      339.37     21.28 o
   1   7  -2      341.50      330.71     22.35 o
  -1  -7   2      341.50      311.25     21.68 o
  -1  -7   2      341.50      334.58     21.09 o
  -1   7   2      341.50      359.70     22.29 o
  -1   7   2      341.50      329.89     21.25 o
   0  -7   2      216.99      206.27     14.63 o
   0   7   2      216.99      207.39     15.50 o
   0  -7  -2      216.99      213.33     15.17 o
   0   7   2      216.99      253.19     15.53 o
   0  -7  -2      216.99      221.60     14.46 o
   0   7   2      216.99      209.29     14.38 o
  -1   7  -2      284.65      310.95     20.86 o
  -1  -7  -2      284.65      314.32     22.23 o
   1   7   2      284.65      320.26     22.20 o
   1   7   2      284.65      296.63     19.99 o
   1  -7   2      284.65      328.98     20.94 o
  -1  -7  -2      284.65      320.99     20.13 o
   1   7   2      284.65      377.23     22.60 o
  -4   7  -2      311.05      283.41     25.26 o
  -4  -7  -2      311.05      324.76     21.78 o
  -4  -7  -2      311.05      388.51     34.23 o
  -4   7  -2      311.05      352.04     24.25 o
  -4   7  -2      311.05      421.98     25.17 o
   4  -7   2      311.05      393.30     25.37 o
   4   7   2      311.05      319.27     26.35 o
  -4   7  -2      311.05      399.08     25.40 o
   4   7   2      311.05      396.16     33.11 o
  -5  -7  -2       38.35       60.10     13.79 o
  -5   7  -2       38.35       58.76      8.07 o
  -5   7  -2       38.35       45.31      7.93 o
   5  -7   2       38.35       39.26      7.20 o
  -5   7  -2       38.35       59.60      7.71 o
  -5  -7  -2       38.35       39.87      8.52 o
   5   7   2       38.35       47.72      8.13 o
  -5   7  -2       38.35       37.24      7.17 o
  -6   7  -2      139.16      120.03     13.51 o
   6   7   2      139.16      134.26     14.26 o
  -6   7  -2      139.16      132.69     12.95 o
   6   7   2      139.16      145.31     18.44 o
  -6   7  -2      139.16      130.00     13.70 o
  -6  -7  -2      139.16      142.78     15.53 o
   6  -7   2      139.16      127.17     13.31 o
   7   7   2      106.52       93.74     13.51 o
  -7  -7  -2      106.52      118.90     14.68 o
  -7   7  -2      106.52      100.21     12.19 o
   7  -7   2      106.52      102.84     12.64 o
  -7   7  -2      106.52      136.22     14.49 o
  -8  -7  -2        0.10       -2.63      8.01 o
  -8   7  -2        0.10        3.89      6.95 o
  -8   7  -2        0.10       -1.43      7.09 o
  -9  -7  -2       10.24       -8.66      8.66 o
  -9   7  -2       10.24        9.47      8.83 o
  -8   8   2        3.58        6.02      7.34 o
   8  -8  -2        3.58        1.06      6.25 o
  -8   8   2        3.58        3.36      7.03 o
   8   8  -2        3.58       -4.17      6.16 o
  -8  -8   2        3.58        9.19      8.10 o
   7   8  -2        1.25       -8.13     10.31 o
  -7   8   2        1.25        3.11      6.53 o
  -7  -8   2        1.25       -1.65      6.75 o
  -7   8   2        1.25        4.54      6.61 o
   7  -8  -2        1.25       -5.30      5.30 o
   7   8  -2        1.25       -5.13      5.13 o
  -6  -8   2       63.34       49.15     10.23 o
  -6   8   2       63.34       62.01      9.70 o
  -6   8   2       63.34       63.50     10.06 o
   6   8  -2       63.34       79.30     14.99 o
   6   8  -2       63.34       69.18      9.98 o
   6  -8  -2       63.34       62.15      9.84 o
  -5  -8   2      507.99      454.93     34.94 o
  -5   8   2      507.99      464.10     34.07 o
   5  -8  -2      507.99      507.11     34.54 o
  -5   8   2      507.99      484.17     32.47 o
   5   8  -2      507.99      461.83     42.87 o
   5   8  -2      507.99      491.83     35.47 o
  -5   8   2      507.99      556.57     35.55 o
  -5  -8   2      507.99      486.36     45.28 o
  -4   8   2      780.90      756.29     46.45 o
   4   8  -2      780.90      796.24     51.31 o
  -4   8   2      780.90      726.19     49.15 o
  -4  -8   2      780.90      768.07     50.33 o
  -4   8   2      780.90      796.63     51.00 o
   4   8  -2      780.90      644.08     62.02 o
  -4  -8   2      780.90      736.85     64.16 o
   4  -8  -2      780.90      784.93     49.82 o
  -3  -8   2      377.52      441.55     36.81 o
   3  -8  -2      377.52      388.54     28.23 o
  -3   8   2      377.52      414.78     28.01 o
  -3   8   2      377.52      419.32     27.03 o
   3   8  -2      377.52      411.47     29.16 o
  -3   8   2      377.52      430.14     28.93 o
  -3  -8   2      377.52      401.57     28.63 o
  -2   8   2        4.23        5.66      3.00 o
  -2  -8   2        4.23        6.16      3.14 o
   2  -8  -2        4.23        4.17      2.89 o
  -2  -8   2        4.23        5.24      2.86 o
  -2   8   2        4.23        7.82      2.69 o
  -2   8   2        4.23        5.60      3.47 o
   2   8  -2        4.23        5.02      2.75 o
  -1  -8   2       97.47      114.23      8.58 o
   1  -8  -2       97.47      108.99      8.63 o
  -1  -8   2       97.47       90.52      7.76 o
   1   8  -2       97.47      103.72      7.87 o
  -1   8   2       97.47       91.30      8.32 o
  -1   8   2       97.47       97.41      8.46 o
  -1   8   2       97.47       86.34      7.99 o
  -1   8   2       97.47      118.54      8.24 o
   0  -8  -2      287.26      297.87     20.44 o
   0   8   2      287.26      274.58     19.23 o
   0  -8   2      287.26      297.06     19.71 o
   0  -8  -2      287.26      310.66     19.46 o
   0   8   2      287.26      273.74     20.83 o
   0   8   2      287.26      353.50     20.80 o
   1   8   2      203.31      209.81     13.82 o
  -1  -8  -2      203.31      203.42     15.11 o
   1   8   2      203.31      212.95     15.25 o
  -1   8  -2      203.31      215.50     14.72 o
   1  -8   2      203.31      218.83     14.77 o
   1   8   2      203.31      201.01     15.05 o
  -1  -8  -2      203.31      195.76     13.71 o
   2  -8   2        2.98        5.44      3.28 o
  -2   8  -2        2.98        5.97      1.99 o
   2   8   2        2.98        6.98      3.42 o
  -2   8  -2        2.98        1.43      3.00 o
  -2  -8  -2        2.98        0.42      6.81 o
   2   8   2        2.98        6.02      3.98 o
   2  -8   2        2.98        0.03      2.24 o
  -2  -8  -2        2.98        7.90      2.97 o
  -2  -8  -2        2.98        4.06      3.81 o
  -3  -8  -2       28.55       57.30      5.02 o
  -3  -8  -2       28.55       65.99      7.73 o
  -3   8  -2       28.55       46.01      6.75 o
   3   8   2       28.55       45.79      6.58 o
  -3   8  -2       28.55       40.85      5.27 o
   3   8   2       28.55       57.97      7.40 o
   3  -8   2       28.55       38.08      5.32 o
  -3   8  -2       28.55       38.33      4.79 o
   4   8   2       54.57       56.13      7.87 o
  -4  -8  -2       54.57       32.50     11.43 o
   4  -8   2       54.57       53.44      6.67 o
  -4   8  -2       54.57       40.83      6.30 o
  -4  -8  -2       54.57       58.26      5.35 o
  -4  -8  -2       54.57       38.47      7.68 o
  -4   8  -2       54.57       72.72      7.06 o
  -4   8  -2       54.57       49.43      7.71 o
  -4   8  -2       54.57       71.45      6.78 o
  -5  -8  -2       49.68       45.98      9.72 o
  -5   8  -2       49.68       50.38      8.35 o
   5   8   2       49.68       62.82      9.39 o
   5  -8   2       49.68       55.01      8.18 o
  -5  -8  -2       49.68       57.98      5.58 o
  -5   8  -2       49.68       70.56      9.36 o
  -5   8  -2       49.68       77.98      8.85 o
  -5   8  -2       49.68       61.79      8.21 o
  -5  -8  -2       49.68       73.72     15.44 o
   6   8   2       94.24       95.64     12.27 o
  -6   8  -2       94.24       88.83     11.41 o
  -6   8  -2       94.24       86.34     11.24 o
   6   8   2       94.24      102.51     17.93 o
   6  -8   2       94.24       87.40     10.82 o
  -6  -8  -2       94.24       85.69     13.14 o
  -6   8  -2       94.24       93.74     11.43 o
   7   8   2       22.02       18.49      7.87 o
  -7   8  -2       22.02       38.84      8.83 o
  -7   8  -2       22.02       21.97      7.68 o
   7  -8   2       22.02       28.80      7.82 o
  -7  -8  -2       22.02       65.71     11.35 o
  -8  -8  -2        0.48       -6.28      8.43 o
  -8   8  -2        0.48       -6.75      6.75 o
  -8   8  -2        0.48        4.54      7.34 o
  -8   9   2        2.57        8.29      8.10 o
  -8   9   2        2.57       -0.62      6.58 o
   8   9  -2        2.57       -0.36      6.70 o
  -8  -9   2        2.57       -4.51      7.96 o
   7   9  -2        2.22        6.58     10.54 o
  -7  -9   2        2.22        5.07      7.96 o
  -7   9   2        2.22        8.80      7.34 o
   7  -9  -2        2.22        5.52      6.22 o
   7   9  -2        2.22       -0.62      5.94 o
  -7   9   2        2.22        1.46      6.61 o
   6   9  -2        0.14       10.17      9.81 o
  -6  -9   2        0.14        4.09      7.73 o
  -6   9   2        0.14       -5.97      5.97 o
   6  -9  -2        0.14        4.74      6.00 o
  -6   9   2        0.14        2.89      5.91 o
   6   9  -2        0.14        2.75      6.39 o
   5  -9  -2      616.05      582.99     40.63 o
   5   9  -2      616.04      535.26     50.45 o
  -5   9   2      616.05      608.00     38.70 o
   5   9  -2      616.04      600.06     42.09 o
  -5  -9   2      616.04      559.99     41.33 o
  -5   9   2      616.05      642.01     41.87 o
   4  -9  -2       43.60       32.45      6.42 o
  -4   9   2       43.60       52.26      6.89 o
   4   9  -2       43.60       49.46      7.51 o
  -4   9   2       43.60       45.59      6.89 o
  -4   9   2       43.60       48.11      8.07 o
  -4  -9   2       43.60       42.14      7.54 o
  -3   9   2        0.61       -3.75      3.75 o
  -3   9   2        0.61        9.81      3.81 o
  -3  -9   2        0.61        1.63      4.06 o
   3   9  -2        0.61        1.46      3.47 o
  -3   9   2        0.61        7.71      3.56 o
   3  -9  -2        0.61        2.94      3.56 o
  -2  -9   2       30.02       17.60      4.03 o
   2  -9  -2       30.02       20.85      4.23 o
  -2   9   2       30.02       31.10      5.60 o
  -2   9   2       30.02       15.72      3.50 o
   2   9  -2       30.02       23.20      4.15 o
  -2  -9   2       30.02       25.39      4.57 o
  -1  -9   2      288.80      307.89     20.07 o
  -1   9   2      288.80      313.16     20.30 o
  -1   9   2      288.80      288.58     21.31 o
  -1   9   2      288.80      294.32     20.94 o
   1  -9  -2      288.80      318.82     20.66 o
  -1  -9   2      288.80      276.77     20.21 o
   1  -9  -2      288.80      314.34     20.24 o
   1   9  -2      288.80      313.95     20.72 o
   0  -9   2      491.11      554.48     33.23 o
   0   9   2      491.11      522.15     32.73 o
   0   9   2      491.11      487.93     35.70 o
   0  -9  -2      491.11      562.17     32.87 o
   0  -9  -2      491.11      536.00     34.86 o
  -1   9  -2      113.34      114.71      9.36 o
   1   9   2      113.34       93.32      8.77 o
  -1  -9  -2      113.34       96.55      8.74 o
  -1  -9  -2      113.34       98.31      8.32 o
  -4   9  -2      261.88      283.49     21.39 o
  -4   9  -2      261.88      237.92     21.41 o
  -4  -9  -2      261.88      336.89     23.71 o
  -4  -9  -2      261.88      288.62     18.95 o
  -4  -9  -2      261.88      338.51     30.64 o
  -4   9  -2      261.88      342.30     21.08 o
   4  -9   2      261.88      322.79     21.50 o
   4   9   2      261.88      264.07     22.73 o
   5  -9   2      118.74      114.62     12.05 o
  -5   9  -2      118.74      153.20     13.68 o
  -5  -9  -2      118.74      134.48      9.75 o
  -5   9  -2      118.74      135.44     12.13 o
   5   9   2      118.74      135.33     13.73 o
  -5  -9  -2      118.74      129.83     13.93 o
  -5   9  -2      118.74      120.67     12.30 o
  -6   9  -2       46.71       37.49      8.24 o
   6   9   2       46.71       38.25      9.02 o
  -6   9  -2       46.71       40.85      8.88 o
  -6  -9  -2       46.71       41.64      9.92 o
   6  -9   2       46.71       31.44      8.04 o
   6   9   2       46.71       61.34     14.12 o
  -6   9  -2       46.71       62.21      8.63 o
  -7   9  -2       48.31       44.16      9.67 o
  -7  -9  -2       48.31       24.24     10.00 o
  -7   9  -2       48.31       50.13      9.08 o
   7   9   2       48.31       44.19      9.86 o
  -8   9  -2       11.23        9.47      8.24 o
  -8  -9  -2       11.23       12.41      9.25 o
   8   9   2       11.23       23.76      9.02 o
  -8   9  -2       11.23        8.57      7.93 o
  -8 -10   2        0.30       -8.04      8.04 o
  -8  10   2        0.30        3.78      8.63 o
   8  10  -2        0.30       -4.09      6.67 o
  -8  10   2        0.30        6.70      7.43 o
  -7  10   2       33.46       29.17      8.21 o
  -7 -10   2       33.46       34.02     10.17 o
   7  10  -2       33.46       59.40     13.93 o
  -7  10   2       33.46       15.66      8.66 o
   7  10  -2       33.46       15.21      8.01 o
  -6  10   2      178.48      146.01     14.99 o
   6 -10  -2      178.48      163.27     15.53 o
   6  10  -2      178.48      167.73     18.02 o
  -6  10   2      178.48      175.44     16.14 o
  -6 -10   2      178.48      155.99     16.73 o
   6  10  -2      178.48      151.28     16.00 o
  -5  10   2        2.85        9.50      6.92 o
   5  10  -2        2.85        7.85      6.16 o
  -5  10   2        2.85        6.16      6.22 o
  -5 -10   2        2.85        6.22      7.03 o
   5 -10  -2        2.85        0.36      5.27 o
  -5  10   2        2.85        0.78      5.52 o
   4  10  -2      612.06      567.15     40.04 o
  -4  10   2      612.06      601.82     37.38 o
  -4  10   2      612.06      601.90     39.74 o
   4 -10  -2      612.06      581.18     38.78 o
  -4 -10   2      612.06      530.73     39.15 o
  -4  10   2      612.06      530.08     37.97 o
  -3 -10   2        0.02       -1.49      4.31 o
  -3  10   2        0.02       -3.19      3.19 o
  -3  10   2        0.02       -2.21      3.08 o
   3 -10  -2        0.02       -0.48      3.53 o
  -3  10   2        0.02        6.56      4.93 o
  -3 -10   2        0.02       -0.22      3.36 o
   3  10  -2        0.02       -3.50      3.50 o
   2  10  -2      430.57      416.78     28.23 o
  -2  10   2      430.57      412.21     26.92 o
  -2 -10   2      430.57      403.49     27.65 o
   2 -10  -2      430.57      419.22     27.84 o
  -2 -10   2      430.57      402.23     26.24 o
  -2  10   2      430.57      393.43     28.07 o
  -1  10   2        5.45        2.52      2.94 o
   1  10  -2        5.45        2.80      2.55 o
   1 -10  -2        5.45        8.91      4.06 o
  -1 -10   2        5.45        6.30      3.78 o
  -1  10   2        5.45        3.25      2.66 o
   1 -10  -2        5.45        8.04      2.97 o
  -1  10   2        5.45        7.17      3.87 o
  -1 -10   2        5.45        4.85      2.77 o
  -1  10   2        5.45        4.96      2.69 o
   0  10   2       16.80       11.15      3.87 o
   0  10   2       16.80       22.95      3.87 o
   0 -10   2       16.80       20.59      2.52 o
   0 -10  -2       16.80       24.21      4.65 o
   0 -10  -2       16.80       20.73      3.92 o
   1  10   2        8.93        4.29      3.75 o
   1  10   2        8.93        5.52      3.03 o
  -1 -10  -2        8.93        4.54      3.36 o
  -1 -10  -2        8.93        0.50      3.19 o
  -2  10  -2       11.47       12.38      2.83 o
   2  10   2       11.47       10.59      4.68 o
   2  10   2       11.47       18.41      4.74 o
  -2  10  -2       11.47       14.63      5.10 o
  -2 -10  -2       11.47       14.46      4.23 o
  -2 -10  -2       11.47       19.25      4.96 o
   2 -10   2       11.47       11.77      3.05 o
  -3 -10  -2       30.83       43.24      5.55 o
  -3 -10  -2       30.83       53.29      7.71 o
  -3  10  -2       30.83       49.99      7.65 o
   3  10   2       30.83       45.62      7.12 o
  -3 -10  -2       30.83       60.58     13.53 o
  -3  10  -2       30.83       37.21      5.32 o
   3 -10   2       30.83       36.03      5.35 o
   3  10   2       30.83       46.40      7.45 o
   4 -10   2      190.62      264.96     16.54 o
  -4 -10  -2      190.62      202.52     14.49 o
  -4  10  -2      190.62      208.46     17.21 o
  -4 -10  -2      190.62      269.00     25.20 o
  -4  10  -2      190.62      163.17     15.95 o
   4  10   2      190.62      196.27     17.63 o
  -5  10  -2       15.97        8.18      5.69 o
   5  10   2       15.97       27.01      7.43 o
  -5  10  -2       15.97       11.24      5.63 o
  -5  10  -2       15.97       29.81      7.90 o
  -5 -10  -2       15.97       26.34      8.24 o
   5 -10   2       15.97       18.32      6.11 o
  -6 -10  -2        1.09        6.19      7.62 o
  -6  10  -2        1.09        2.21      6.53 o
  -6  10  -2        1.09        6.42      5.88 o
  -6  10  -2        1.09        6.36      5.72 o
   6  10   2        1.09        4.46      6.75 o
  -7  10  -2       45.30       39.14      9.98 o
   7  10   2       45.30       42.79     10.23 o
  -7  10  -2       45.30       70.08      9.86 o
  -7 -10  -2       45.30       43.26     11.15 o
   8  10   2        1.60        5.46      7.90 o
  -8  10  -2        1.60       -3.05      7.45 o
  -8 -10  -2        1.60        4.51     10.03 o
  -8  10  -2        1.60       -5.30      7.40 o
  -7 -11   2        5.37       12.55      8.77 o
  -7  11   2        5.37       10.45      8.41 o
  -7  11   2        5.37        8.24      6.75 o
   7  11  -2        5.37       -0.50      6.47 o
   6  11  -2      231.21      205.46     19.37 o
  -6 -11   2      231.21      229.31     20.40 o
  -6  11   2      231.21      189.60     17.85 o
  -6  11   2      231.21      240.02     19.70 o
  -5  11   2       64.90       84.40     11.04 o
   5  11  -2       64.90       68.37      9.98 o
  -5  11   2       64.90       59.27      9.11 o
  -5  11   2       64.90       39.62      8.10 o
  -5 -11   2       64.90       52.15      9.98 o
   5 -11  -2       64.90       46.71      8.71 o
  -4 -11   2      160.37      170.39     14.88 o
   4 -11  -2      160.37      178.21     14.46 o
  -4  11   2      160.37      165.21     14.71 o
   4  11  -2      160.37      149.93     14.46 o
  -4  11   2      160.37      141.75     13.87 o
   3 -11  -2      109.89      121.45     11.01 o
  -3 -11   2      109.89      139.25     11.77 o
  -3  11   2      109.89       92.98     11.41 o
  -3  11   2      109.89      125.40     11.01 o
   3  11  -2      109.89      118.31     11.32 o
  -2  11   2        2.92        4.48      3.42 o
   2 -11  -2        2.92        3.53      3.84 o
  -2  11   2        2.92       -2.10      4.15 o
  -2  11   2        2.92        3.81      3.64 o
  -2  11   2        2.92        1.32      3.11 o
   2  11  -2        2.92       -1.18      3.17 o
  -2 -11   2        2.92        0.56      3.67 o
  -1  11   2       13.09       14.23      3.89 o
   1 -11  -2       13.09       18.02      3.75 o
   1  11  -2       13.09       13.17      3.45 o
  -1  11   2       13.09       13.11      3.92 o
  -1  11   2       13.09       16.81      4.79 o
  -1  11   2       13.09       20.65      3.75 o
  -1 -11   2       13.09       14.21      3.61 o
   0 -11   2        1.27        0.92      1.93 o
   0  11   2        1.27        2.33      2.77 o
   0 -11  -2        1.27       -1.18      2.75 o
   0  11   2        1.27        2.89      3.59 o
   0  11   2        1.27       -2.97      2.97 o
  -1 -11  -2       12.72       13.34      4.26 o
   1  11   2       12.72       11.80      3.45 o
  -1 -11  -2       12.72        4.65      3.61 o
   1  11   2       12.72        2.19      2.83 o
  -2  11  -2       26.25       22.08      3.70 o
   2 -11   2       26.25       28.72      3.78 o
   2  11   2       26.25       28.72      5.72 o
  -2 -11  -2       26.25       28.64      5.94 o
  -2  11  -2       26.25       14.40      5.72 o
   2  11   2       26.25       30.68      5.88 o
  -2 -11  -2       26.25       19.17      5.13 o
  -3  11  -2      489.58      511.32     32.41 o
  -3 -11  -2      489.58      477.28     33.81 o
  -3  11  -2      489.58      482.39     32.86 o
   3  11   2      489.58      467.81     34.40 o
  -3 -11  -2      489.58      476.47     30.00 o
   3 -11   2      489.58      474.82     31.96 o
   4  11   2      158.08      151.14     14.32 o
  -4  11  -2      158.08      151.22     14.40 o
  -4  11  -2      158.08      147.66     12.56 o
  -4 -11  -2      158.08      134.04     14.26 o
  -4 -11  -2      158.08      151.36     11.46 o
   5  11   2       45.60       43.88      8.77 o
  -5  11  -2       45.60       37.10      7.15 o
  -5  11  -2       45.60       32.00      8.83 o
  -5  11  -2       45.60       36.90      6.14 o
  -5 -11  -2       45.60       53.58      9.84 o
  -6 -11  -2       12.42       19.36      8.85 o
  -6  11  -2       12.42       17.46      6.33 o
   6  11   2       12.42       14.60      7.65 o
  -6  11  -2       12.42       13.31      7.96 o
  -7  11  -2        5.20        5.69      6.89 o
  -7  11  -2        5.20        9.22      8.15 o
  -7 -11  -2        5.20        6.14      9.47 o
   7  11   2        5.20        8.91      8.10 o
   7  12  -2        2.37        1.79      6.50 o
  -7  12   2        2.37       -6.33      6.33 o
  -7  12   2        2.37       13.98      9.22 o
  -6  12   2       41.06       58.59     10.96 o
   6  12  -2       41.06       44.75      9.55 o
  -6  12   2       41.06       26.09      8.18 o
   5  12  -2       28.37       23.20      7.01 o
  -5  12   2       28.37       22.05      7.96 o
  -5  12   2       28.37       37.35      7.82 o
  -5  12   2       28.37       20.76      6.67 o
  -4  12   2      174.92      182.08     15.50 o
  -4  12   2      174.92      181.69     16.03 o
   4  12  -2      174.92      172.02     15.89 o
  -4  12   2      174.92      186.82     14.32 o
  -3 -12   2       15.25       25.27      6.28 o
  -3  12   2       15.25       32.11      5.02 o
   3 -12  -2       15.25       16.48      4.99 o
  -3  12   2       15.25       16.56      5.04 o
   3  12  -2       15.25       16.53      5.32 o
  -3  12   2       15.25       20.65      6.78 o
  -2  12   2      247.25      204.41     16.79 o
  -2 -12   2      247.25      248.95     17.13 o
   2  12  -2      247.25      232.10     17.18 o
   2 -12  -2      247.25      219.46     16.96 o
  -2  12   2      247.25      248.25     16.12 o
  -2  12   2      247.25      220.25     17.46 o
  -2  12   2      247.25      206.35     17.21 o
   1 -12  -2       28.12       39.87      5.27 o
  -1  12   2       28.12       30.43      4.65 o
  -1  12   2       28.12       33.29      5.55 o
  -1  12   2       28.12       39.17      5.27 o
  -1  12   2       28.12       29.34      6.53 o
   1  12  -2       28.12       35.42      5.07 o
  -1 -12   2       28.12       28.30      4.68 o
   0 -12   2      158.69      169.05     12.11 o
   0  12   2      158.69      167.48     13.62 o
   0  12   2      158.69      201.84     13.20 o
   0  12   2      158.69      163.11     13.73 o
   0 -12  -2      158.69      176.56     13.56 o
  -1 -12  -2       14.67       12.08      4.48 o
   1  12   2       14.67       14.35      3.89 o
   1  12   2       14.67       27.80      4.79 o
  -2 -12  -2       58.74       49.60      7.31 o
  -2  12  -2       58.74       58.76      6.08 o
   2  12   2       58.74       66.55      8.29 o
  -2 -12  -2       58.74       62.74      8.10 o
  -2  12  -2       58.74       58.34      8.85 o
  -4  12  -2       66.30       67.28     10.12 o
  -4  12  -2       66.30       42.45      7.09 o
   4  12   2       66.30       57.08      8.91 o
   5  12   2       49.46       60.61     10.14 o
  -5  12  -2       49.46       71.17     11.24 o
  -5 -12  -2       49.46       45.73      9.50 o
  -5  12  -2       49.46       65.79      8.88 o
   6  12   2        5.03        1.26      6.86 o
  -6  12  -2        5.03        1.34      7.14 o
  -6 -12  -2        5.03        3.19      7.23 o
  -6  12  -2        5.03        5.16      5.27 o
   7  12   2        9.06       23.54      9.25 o
  -7  12  -2        9.06       15.30      9.27 o
  -7  12  -2        9.06       -1.34      6.30 o
  -6  13   2        4.74       -5.07      5.66 o
  -6  13   2        4.74        1.74      8.04 o
   6  13  -2        4.74       10.79      6.61 o
   5  13  -2        1.23        3.08      5.86 o
  -5  13   2        1.23       -4.54      6.14 o
  -5  13   2        1.23        6.14      5.32 o
  -4  13   2        4.96        0.08      4.23 o
  -4  13   2        4.96       -3.95      3.95 o
  -4  13   2        4.96       -1.60      5.91 o
   4  13  -2        4.96        1.32      5.10 o
  -3  13   2      103.02      161.47     13.37 o
   3  13  -2      103.02      130.84     13.03 o
  -3  13   2      103.02      138.49     12.69 o
  -3  13   2      103.02      149.59     13.98 o
  -2  13   2       18.17       23.59      6.64 o
   2  13  -2       18.17       10.65      4.71 o
  -2  13   2       18.17       14.07      4.12 o
  -2  13   2       18.17       12.69      4.88 o
   1  13  -2        1.34        8.88      3.84 o
  -1  13   2        1.34        5.60      3.59 o
  -1  13   2        1.34        9.55      5.49 o
  -1  13   2        1.34        8.15      4.15 o
   0  13   2        8.39        9.22      3.50 o
   0  13   2        8.39       14.12      5.30 o
   0  13   2        8.39        8.83      3.84 o
   0 -13  -2        8.39        2.58      3.92 o
  -1 -13  -2       55.53       53.18      7.01 o
   1  13   2       55.53       48.11      6.81 o
  -2 -13  -2       17.36       20.37      5.97 o
   2  13   2       17.36       21.77      6.08 o
  -2  13  -2       17.36       20.29      4.06 o
  -2  13  -2       17.36       23.65      7.06 o
  -3 -13  -2      198.77      177.77     15.75 o
   3  13   2      198.77      163.59     15.67 o
  -3  13  -2      198.77      175.16     15.92 o
  -3  13  -2      198.77      190.77     14.41 o
  -4  13  -2        8.55        8.24      6.98 o
  -4  13  -2        8.55        0.45      4.60 o
   4  13   2        8.55        0.25      5.04 o
  -5  13  -2        0.84       -5.13      5.13 o
   5  13   2        0.84       -1.68      5.83 o
  -5  13  -2        0.84        2.19      6.95 o
   6  13   2       12.95        3.92      7.48 o
  -6  13  -2       12.95       13.34      8.80 o
   6  14  -2        9.22        2.24      6.50 o
  -6  14   2        9.22        7.00      5.58 o
  -6  14   2        9.22       12.33      9.36 o
  -5  14   2        0.80        0.22      6.92 o
   5  14  -2        0.80        6.78      6.00 o
  -5  14   2        0.80        0.48      4.68 o
  -4  14   2        6.25        3.98      5.21 o
   4  14  -2        6.25        3.42      5.46 o
  -4  14   2        6.25        2.38      5.83 o
  -3  14   2        9.74       25.36      5.97 o
  -3  14   2        9.74       16.39      6.89 o
   3  14  -2        9.74       15.52      5.69 o
  -3  14   2        9.74       20.57      5.52 o
  -2  14   2        9.35       12.33      6.78 o
  -2  14   2        9.35        6.67      4.29 o
   2  14  -2        9.35       10.56      4.82 o
  -2  14   2        9.35       14.82      5.07 o
  -1  14   2       38.37       39.51      6.78 o
  -1  14   2       38.37       53.77      8.85 o
  -1  14   2       38.37       56.01      6.81 o
   1  14  -2       38.37       54.36      6.64 o
   0  14   2        8.28        9.08      3.89 o
   0  14  -2        8.28        6.02      3.36 o
   1  14   2       33.56       46.57      7.06 o
   2  14   2       20.04       17.34      5.97 o
  -2  14  -2       20.04       23.48      4.29 o
   3  14   2        0.59       -1.06      5.04 o
  -3  14  -2        0.59       -2.35      5.10 o
  -3  14  -2        0.59       -2.49      3.87 o
   4  14   2        6.85        5.38      5.94 o
  -4  14  -2        6.85        1.43      4.68 o
  -4  14  -2        6.85        5.32      6.72 o
  -5  14  -2        3.17        2.35      7.48 o
  -5  14  -2        3.17        5.66      5.86 o
   5  14   2        3.17        4.31      6.61 o
   6  14   2        8.44       11.54      8.15 o
   5  15  -2        0.22        2.52      5.60 o
  -5  15   2        0.22       -2.13      6.81 o
  -4  15   2        0.36        4.90      5.30 o
  -4  15   2        0.36        0.39      5.04 o
   4  15  -2        0.36        2.83      5.41 o
  -4  15   2        0.36       -5.80      5.80 o
   3  15  -2        8.08        4.60      5.07 o
  -3  15   2        8.08        2.07      6.42 o
  -3  15   2        8.08        5.35      5.16 o
  -3  15   2        8.08        5.35      4.99 o
   2  15  -2       13.20       14.32      5.46 o
  -2  15   2       13.20       25.97      5.94 o
  -2  15   2       13.20       21.04      5.24 o
  -2  15   2       13.20       13.84      7.12 o
  -1  15   2       27.11       25.97      5.55 o
  -1  15   2       27.11       24.46      5.80 o
   1  15  -2       27.11       20.96      5.46 o
  -1  15   2       27.11       27.38      7.54 o
   0  15   2       50.33       33.74      6.14 o
   0  15  -2       50.33       41.36      5.66 o
   1  15   2        0.42        8.13      5.13 o
   2  15   2        1.50        1.65      5.04 o
  -2  15  -2        1.50        0.28      3.50 o
  -2  15  -2        1.50       -0.98      3.39 o
   3  15   2       32.46       26.59      7.12 o
  -3  15  -2       32.46       40.18      6.30 o
  -3  15  -2       32.46       38.42      9.08 o
  -4  15  -2        9.14        7.99      7.45 o
  -4  15  -2        9.14        1.65      4.82 o
   4  15   2        9.14       11.80      6.58 o
  -5  15  -2        2.33       -0.95      7.54 o
   5  15   2        2.33       -4.46      6.53 o
  -5  15  -2        2.33        2.10      5.74 o
  -4  16   2        2.93        5.41      5.80 o
   4  16  -2        2.93       -5.21      5.21 o
  -4  16   2        2.93        4.46      7.54 o
   3  16  -2        0.01       -1.04      4.93 o
  -3  16   2        0.01        1.43      4.76 o
  -3  16   2        0.01       -1.91      6.50 o
  -3  16   2        0.01       -4.99      4.99 o
   2  16  -2        2.47        0.22      4.62 o
  -2  16   2        2.47        3.14      4.76 o
  -2  16   2        2.47       -5.83      5.83 o
  -2  16   2        2.47        1.88      4.85 o
  -1  16   2        1.94       14.68      5.07 o
   1  16  -2        1.94       -2.05      4.54 o
  -1  16   2        1.94       16.90      6.64 o
  -1  16   2        1.94        0.92      4.68 o
   0  16   2        8.29       12.19      5.07 o
   0  16  -2        8.29       13.70      4.79 o
   1  16   2       96.75       98.27     10.96 o
   2  16   2       28.64       32.45      7.71 o
  -3  16  -2        3.30       12.41      4.76 o
  -3  16  -2        3.30        6.92      4.71 o
   3  16   2        3.30       10.90      6.05 o
   4  16   2        0.86       -2.49      5.86 o
  -4  16  -2        0.86       -5.58      6.84 o
  -4  16  -2        0.86       -3.31      4.93 o
  -3  17   2       14.50       22.75      6.98 o
  -3  17   2       14.50       29.03      9.47 o
  -3  17   2       14.50       21.18      6.36 o
   3  17  -2       14.50       19.25      6.81 o
  -2  17   2       14.42       22.14      6.02 o
  -2  17   2       14.42       16.03      5.72 o
  -2  17   2       14.42       23.23      8.66 o
   2  17  -2       14.42       16.92      5.86 o
   1  17  -2        0.57       -1.88      4.79 o
  -1  17   2        0.57        8.49      4.96 o
  -1  17   2        0.57        2.75      4.90 o
   0  17   2      100.26       92.61     10.84 o
   0  17  -2      100.26      101.41     10.03 o
   0  17   2      100.26      111.33     11.60 o
   1  17   2       68.56       84.01     10.40 o
   2  17   2        3.13        2.44      5.24 o
  -3  17  -2        0.00       -3.61      4.31 o
  -3  17  -2        0.00        1.29      4.46 o
   3  17   2        0.00       -2.19      5.60 o
   1  18  -2        1.53       -4.99      4.99 o
  -1  18   2        1.53        7.03      4.99 o
   0  18   2        0.43        7.37      5.49 o
   0  18  -2        0.43        3.05      3.95 o
   0  18  -2        0.43        3.56      4.90 o
   0  18   2        0.43       -1.71      5.46 o
   1  18   2        9.72       14.04      6.72 o
   4   0   2       24.59        5.38      5.49 o
  -4   0  -2       24.59       17.79      6.14 o
  -4   0  -2       24.59       16.98      4.23 o
  -4   0  -2       24.59       19.75      3.92 o
   4   0   2       24.59       11.68      3.36 o
   4   0  -4      696.88      381.10     26.85 o
   4   0  -4      696.88      389.99     27.08 o
  -4   0   4      696.88      359.29     26.60 o
  -9   1   3      258.57      230.46     18.95 o
  -9  -1   3      258.57      221.41     22.84 o
   9  -1  -3      258.57      269.03     22.87 o
  -9   1   3      258.57      220.91     22.87 o
   9   1  -3      258.57      242.60     22.37 o
  -8   1   3       53.00       53.27     11.26 o
   8  -1  -3       53.00       56.55     10.54 o
   8   1  -3       53.00       47.16      9.86 o
  -8  -1   3       53.00       39.79     10.40 o
   7  -1  -3       62.54       56.55      9.36 o
  -7   1   3       62.54       50.21      9.86 o
  -7  -1   3       62.54       57.84     14.80 o
   7  -1  -3       62.54       57.28      8.91 o
   7   1  -3       62.54       66.80      9.61 o
   7   1  -3       62.54       70.28     10.17 o
  -7  -1   3       62.54       55.15     10.06 o
   6   1  -3        1.59       -5.16      6.89 o
   6  -1  -3        1.59       -0.42      4.71 o
   6   1  -3        1.59        4.48      4.96 o
   6   1  -3        1.59        0.56      3.98 o
   6  -1  -3        1.59       -3.25      6.47 o
   6  -1  -3        1.59       -3.59      3.59 o
  -6  -1   3        1.59        0.62      8.24 o
   5   1  -3        1.31        1.60      3.92 o
   5  -1  -3        1.31        4.93      3.59 o
   5  -1  -3        1.31       -3.56      3.56 o
   5   1  -3        1.31        2.24      3.61 o
   5  -1  -3        1.31        2.10      6.16 o
  -5   1   3        1.31       -2.52      2.52 o
   5   1  -3        1.31        1.04      6.11 o
  -5  -1   3        1.31       -2.94      7.00 o
   4   1  -3      387.74      444.30     35.22 o
  -4   1   3      387.74      381.88     27.71 o
  -4  -1   3      387.74      395.90     35.02 o
   4  -1  -3      387.74      469.84     35.39 o
   4   1  -3      387.74      345.25     27.54 o
   4   1  -3      387.74      423.88     27.65 o
   4  -1  -3      387.74      371.33     27.51 o
   4  -1  -3      387.74      344.95     27.12 o
  -3  -1   3        0.77        6.36      2.58 o
   3  -1  -3        0.77       12.80      4.57 o
  -3   1   3        0.77        3.00      3.08 o
   3  -1  -3        0.77        6.50      2.58 o
   3   1  -3        0.77        4.01      2.94 o
  -3   1   3        0.77        6.58      2.47 o
   3   1  -3        0.77        2.69      4.23 o
   3   1  -3        0.77        3.25      2.44 o
   3  -1  -3        0.77        8.74      3.22 o
  -3  -1   3        0.77        0.48      2.13 o
  -2  -1   3     2883.08     2898.18    175.56 o
  -2   1   3     2883.08     2838.71    180.43 o
   2   1  -3     2883.08     2720.86    224.86 o
   2   1  -3     2883.08     2940.57    180.57 o
   2   1  -3     2883.08     2610.31    175.45 o
   2  -1  -3     2883.08     2879.05    180.49 o
  -2  -1   3     2883.08     2398.92    224.69 o
  -2   1   3     2883.08     2917.59    175.65 o
   2  -1  -3     2883.08     2857.54    175.67 o
  -2  -1   3     2883.08     2890.51    180.40 o
   1   1  -3     1057.61      905.96     58.54 o
  -1  -1   3     1057.61      930.66     60.04 o
   1  -1  -3     1057.61      903.43     58.71 o
   1   1  -3     1057.61      924.10     60.09 o
  -1   1   3     1057.61      915.31     60.35 o
  -1   1   3     1057.61      940.09     60.21 o
   1  -1  -3     1057.61      934.21     60.21 o
  -1  -1   3     1057.61      947.27     58.57 o
  -1   1   3     1057.61      910.72     58.69 o
  -1  -1   3     1057.61      911.23     60.18 o
   1   1  -3     1057.61      887.35     74.88 o
   0   1  -3     5718.11     5689.21    471.42 o
   0   1   3     5718.11     6097.58    378.11 o
   0  -1  -3     5718.11     5999.54    377.93 o
   0  -1   3     5718.11     6440.89    367.39 o
   0   1  -3     5718.11     6116.90    378.19 o
   0  -1   3     5718.11     5548.92    377.79 o
   0   1  -3     5718.11     5397.48    377.96 o
   0  -1  -3     5718.11     6030.84    367.39 o
   0  -1   3     5718.11     5695.82    377.99 o
   0   1   3     5718.11     6248.24    367.25 o
   0   1   3     5718.11     5396.81    377.67 o
   0   1  -3     5718.11     5882.00    367.51 o
   1   1   3     1255.07     1142.40     97.72 o
   1  -1   3     1255.07     1230.34     76.11 o
  -1  -1  -3     1255.07     1209.44     78.36 o
  -1   1  -3     1255.07     1165.57     76.05 o
   1  -1   3     1255.07     1174.19     97.49 o
   1  -1   3     1255.07     1222.34     78.13 o
  -1   1  -3     1255.07     1256.29     78.25 o
  -1   1  -3     1255.07     1153.00     97.38 o
  -1  -1  -3     1255.07     1163.65     97.66 o
  -1  -1  -3     1255.07     1238.74     76.42 o
   1  -1   3     1255.07     1237.08     69.48 o
   1   1   3     1255.07     1197.72     78.36 o
   1   1   3     1255.07     1267.42     76.42 o
  -2  -1  -3      722.37      676.29     43.67 o
  -2   1  -3      722.37      661.26     42.52 o
   2   1   3      722.37      618.07     54.52 o
   2   1   3      722.37      676.71     42.75 o
  -2   1  -3      722.37      648.68     54.15 o
   2  -1   3      722.37      656.07     38.28 o
   2  -1   3      722.37      636.43     54.23 o
   2   1   3      722.37      636.43     43.56 o
   2  -1   3      722.37      683.79     43.39 o
  -2   1  -3      722.37      689.49     38.37 o
  -2  -1  -3      722.37      617.28     54.46 o
   2  -1   3      722.37      700.78     42.61 o
  -2  -1  -3      722.37      687.27     42.83 o
  -2   1  -3      722.37      584.11     43.25 o
  -3  -1  -3      285.73      305.74     18.98 o
  -3  -1  -3      285.73      368.66     23.08 o
  -3   1  -3      285.73      316.28     22.26 o
  -3   1  -3      285.73      305.88     22.26 o
   3  -1   3      285.73      359.91     28.77 o
  -3   1  -3      285.73      297.41     19.49 o
  -3  -1  -3      285.73      299.55     22.43 o
   4  -1   3       23.76       19.28      6.70 o
  -4   1  -3       23.76        5.52      5.46 o
  -4   1  -3       23.76        4.15      2.63 o
   4  -1   3       23.76       15.08      3.70 o
  -4  -1  -3       23.76       14.09      6.84 o
   4   1   3       23.76       27.49      7.40 o
  -4  -1  -3       23.76        8.49      4.51 o
  -4   1  -3       23.76       10.12      3.64 o
   4   1   3       23.76       15.05      4.15 o
  -4   1  -3       23.76       10.87      4.40 o
  -4  -1  -3       23.76        9.84      3.67 o
  -5   1  -3       54.16       63.44      6.11 o
  -5   1  -3       54.16       49.46      7.54 o
   5   1   3       54.16       47.75     11.49 o
  -5  -1  -3       54.16       58.51     12.19 o
   5  -1   3       54.16       60.72     11.54 o
  -5  -1  -3       54.16       51.36      5.18 o
   5   1   3       54.16       54.14      7.45 o
  -5   1  -3       54.16       46.96      7.90 o
   5  -1   3       54.16       57.11      7.20 o
  -5  -1  -3       54.16       45.87      7.23 o
  -5   1  -3       54.16       55.85     11.38 o
  -5  -1  -3       54.16       51.87      8.35 o
  -6   1  -3       34.51       33.68      5.44 o
  -6   1  -3       34.51       26.87      7.79 o
   6  -1   3       34.51       28.44      6.30 o
  -6  -1  -3       34.51       33.04      4.90 o
  -6  -1  -3       34.51       38.22     12.10 o
   6   1   3       34.51       34.05     11.32 o
  -6   1  -3       34.51       30.43      7.54 o
  -6   1  -3       34.51       47.52     11.91 o
   6  -1   3       34.51       27.60     10.54 o
   6   1   3       34.51       27.15      6.58 o
  -6  -1  -3       34.51       17.91      7.37 o
  -7  -1  -3       36.81       36.43      9.70 o
  -7   1  -3       36.81       43.94     13.23 o
  -7  -1  -3       36.81       37.66     14.23 o
  -7   1  -3       36.81       48.17      6.89 o
  -7  -1  -3       36.81       40.04      6.02 o
  -7   1  -3       36.81       26.26      9.22 o
  -8   1  -3        0.19       -8.88     10.23 o
  -8   1  -3        0.19       -0.92      7.68 o
  -8   1  -3        0.19        2.83      5.35 o
  -8  -1  -3        0.19      -10.59     10.59 o
  -8  -1  -3        0.19       -5.72      7.54 o
  -8  -1  -3        0.19       -1.63      4.68 o
  -9   1  -3       16.12       18.44     14.07 o
  -9  -1  -3       16.12       22.53     10.45 o
  -9   1  -3       16.12       18.89      9.86 o
  -9   2   3       19.81       31.94      8.43 o
  -9   2   3       19.81       29.03     10.65 o
   9  -2  -3       19.81       41.92     10.68 o
  -9  -2   3       19.81       24.10     10.68 o
   9   2  -3       19.81       29.22      9.44 o
  -8   2   3       57.98       75.52     12.25 o
   8   2  -3       57.98       83.84     11.97 o
  -8  -2   3       57.98       65.29     12.11 o
   8  -2  -3       57.98       87.01     12.13 o
  -7   2   3       69.64       60.92     10.23 o
   7   2  -3       69.64       78.57     10.54 o
  -7  -2   3       69.64       73.19     11.10 o
   7   2  -3       69.64       67.81      9.70 o
  -7  -2   3       69.64       59.29     15.55 o
   7  -2  -3       69.64       52.99      9.33 o
   6   2  -3      112.04      129.16     15.39 o
  -6  -2   3      112.04      125.71     15.47 o
   6   2  -3      112.04      100.33     11.10 o
  -6   2   3      112.04       98.67     10.93 o
  -6  -2   3      112.04       95.48     12.05 o
   6   2  -3      112.04      111.42     11.97 o
   6  -2  -3      112.04       89.56     10.40 o
   6  -2  -3      112.04       99.54     11.41 o
   6  -2  -3      112.04      113.22     14.96 o
   5   2  -3      224.78      246.72     18.28 o
   5  -2  -3      224.78      245.04     23.26 o
   5   2  -3      224.78      199.27     17.38 o
  -5   2   3      224.78      259.75     18.30 o
   5   2  -3      224.78      220.46     22.79 o
   5  -2  -3      224.78      231.53     17.69 o
   5  -2  -3      224.78      216.73     17.80 o
  -5  -2   3      224.78      207.59     22.84 o
  -4   2   3      502.01      529.52     35.54 o
   4   2  -3      502.01      523.49     34.95 o
   4   2  -3      502.01      534.54     35.73 o
   4   2  -3      502.01      509.02     44.43 o
   4  -2  -3      502.01      520.71     35.34 o
   4  -2  -3      502.01      495.39     44.37 o
   4  -2  -3      502.01      492.30     34.84 o
   3   2  -3      614.72      657.10     42.52 o
   3   2  -3      614.72      636.75     52.87 o
   3  -2  -3      614.72      648.12     53.01 o
   3  -2  -3      614.72      604.09     42.09 o
   3   2  -3      614.72      628.59     41.42 o
  -3  -2   3      614.72      582.23     52.76 o
   3  -2  -3      614.72      617.28     41.42 o
  -3   2   3      614.72      668.05     42.43 o
  -3   2   3      614.72      634.51     41.45 o
   2  -2  -3     1556.35     1484.82     95.13 o
  -2   2   3     1556.35     1354.60     95.05 o
  -2  -2   3     1556.34     1521.77     95.08 o
   2  -2  -3     1556.35     1469.47     92.80 o
  -2  -2   3     1556.34     1396.39    118.51 o
  -2  -2   3     1556.34     1519.13     92.66 o
   2   2  -3     1556.34     1515.32     95.22 o
   2   2  -3     1556.34     1463.62     92.63 o
  -2   2   3     1556.35     1477.25     92.74 o
   2   2  -3     1556.34     1432.02    118.51 o
  -1  -2   3    13516.54    12861.72    848.15 o
   1   2  -3    13516.54    13099.49   1056.99 o
  -1   2   3    13516.54    13092.22    847.49 o
  -1  -2   3    13516.54    13484.73    823.36 o
  -1  -2   3    13516.54    13493.48    847.94 o
   1   2  -3    13516.54    13597.10    848.94 o
  -1  -2   3    13516.54    13041.25   1056.25 o
   1   2  -3    13516.54    13143.95    823.86 o
   1  -2  -3    13516.54    13224.06    849.03 o
  -1   2   3    13516.54    13094.38    823.24 o
   1  -2  -3    13516.54    13029.21    825.63 o
   0  -2   3     2767.99     3013.40    176.08 o
   0  -2   3     2767.99     2846.37    181.33 o
   0   2  -3     2767.99     2772.47    181.22 o
   0  -2  -3     2767.99     2888.09    176.25 o
   0  -2  -3     2767.99     2793.72    181.22 o
   0  -2   3     2767.99     2531.82    181.02 o
   0   2  -3     2767.99     2913.18    176.31 o
   0   2   3     2767.99     2982.20    176.22 o
   0   2  -3     2767.99     2546.32    181.13 o
   0   2   3     2767.99     2813.87    181.33 o
  -1   2  -3     3513.80     3230.28    269.35 o
   1   2   3     3513.80     3437.49    210.24 o
  -1   2  -3     3513.80     3251.37    209.90 o
   1  -2   3     3513.80     3412.45    192.09 o
  -1  -2  -3     3513.80     3327.15    210.27 o
  -1   2  -3     3513.80     3429.25    215.98 o
   1  -2   3     3513.80     3389.92    209.87 o
   1  -2   3     3513.80     3427.29    215.90 o
   1  -2   3     3513.80     3261.88    269.03 o
  -2  -2  -3      414.59      399.06     25.92 o
   2  -2   3      414.59      376.06     22.67 o
   2   2   3      414.59      327.10     32.18 o
  -2   2  -3      414.59      387.33     25.11 o
  -2   2  -3      414.59      394.24     24.97 o
  -2   2  -3      414.59      384.11     25.50 o
   2  -2   3      414.59      355.86     31.84 o
  -2  -2  -3      414.59      374.15     32.54 o
   2   2   3      414.59      367.56     25.87 o
   2   2   3      414.59      395.58     25.61 o
  -2   2  -3      414.59      382.82     22.70 o
  -2   2  -3      414.59      360.40     31.59 o
   2  -2   3      414.59      373.05     25.28 o
  -2  -2  -3      414.59      378.36     25.53 o
   2  -2   3      414.59      376.22     25.00 o
  -3   2  -3       49.78       57.33      5.58 o
  -3  -2  -3       49.78       59.83      6.81 o
   3  -2   3       49.78       61.43      6.05 o
  -3  -2  -3       49.78       53.83      7.06 o
  -3   2  -3       49.78       59.74      6.45 o
  -3   2  -3       49.78       55.82      6.50 o
  -3   2  -3       49.78       67.65      6.61 o
  -4   2  -3      632.40      693.19     44.33 o
   4   2   3      632.40      611.27     56.70 o
  -4  -2  -3      632.40      631.81     56.95 o
   4   2   3      632.40      689.40     45.59 o
  -4  -2  -3      632.40      675.57     38.83 o
  -4   2  -3      632.40      676.05     44.58 o
  -4  -2  -3      632.40      673.05     44.91 o
   4  -2   3      632.40      669.20     56.75 o
  -4   2  -3      632.40      615.37     55.91 o
  -4   2  -3      632.40      696.30     39.95 o
  -4  -2  -3      632.40      690.86     45.62 o
   4  -2   3      632.40      657.84     44.83 o
   5  -2   3      105.14      126.78     16.20 o
  -5  -2  -3      105.14      112.83     14.91 o
  -5  -2  -3      105.14      104.75     11.55 o
   5  -2   3      105.14       94.55      9.95 o
  -5   2  -3      105.14       92.26      8.80 o
  -5   2  -3      105.14       96.40     13.20 o
  -5   2  -3      105.14      107.86     11.66 o
  -5  -2  -3      105.14      112.43      7.59 o
   5   2   3      105.14       95.98     14.10 o
   5   2   3      105.14      105.59     10.59 o
  -6   2  -3       55.17       38.53      9.19 o
  -6   2  -3       55.17       46.01      6.70 o
  -6  -2  -3       55.17       51.45      9.58 o
   6  -2   3       55.17       57.95      8.13 o
   6   2   3       55.17       56.60     13.51 o
   6  -2   3       55.17       76.53     14.21 o
   6   2   3       55.17       45.93      8.07 o
  -6   2  -3       55.17       57.64      8.94 o
  -6  -2  -3       55.17       57.39     14.07 o
  -6  -2  -3       55.17       57.44      5.91 o
  -6   2  -3       55.17       63.69     12.72 o
  -7  -2  -3      243.91      271.98     17.66 o
  -7   2  -3      243.91      258.05     18.86 o
  -7   2  -3      243.91      254.16     26.99 o
   7   2   3      243.91      227.70     21.67 o
  -7   2  -3      243.91      301.24     23.49 o
  -7  -2  -3      243.91      259.48     28.87 o
  -7  -2  -3      243.91      298.16     23.94 o
  -8  -2  -3        5.96       20.54     13.79 o
  -8   2  -3        5.96       10.14      5.83 o
  -8   2  -3        5.96       -1.51     11.35 o
  -8  -2  -3        5.96        4.71      8.49 o
  -8   2  -3        5.96       16.64      9.02 o
  -8  -2  -3        5.96        3.25      4.65 o
  -9   2  -3        1.65        0.70      8.38 o
  -9   2  -3        1.65        3.39     11.68 o
  -9   2  -3        1.65       -1.23      6.19 o
  -9  -2  -3        1.65        4.48      9.13 o
  -9  -3   3       52.07       68.20     12.89 o
  -9   3   3       52.07       47.86      9.47 o
   9  -3  -3       52.07       72.83     12.55 o
  -9   3   3       52.07       25.72     10.34 o
  -8   3   3        0.02        0.59      5.72 o
  -8  -3   3        0.02       -0.06      7.43 o
  -8   3   3        0.02        4.46      7.51 o
   8  -3  -3        0.02       -4.57      5.86 o
   8   3  -3        0.02       -0.59      6.19 o
   7   3  -3      185.18      166.92     15.81 o
  -7   3   3      185.18      156.22     16.28 o
  -7  -3   3      185.18      153.97     16.25 o
   7   3  -3      185.18      174.40     20.85 o
   7  -3  -3      185.18      157.00     15.78 o
   7   3  -3      185.18      160.28     15.58 o
  -7  -3   3      185.18      166.89     20.43 o
   6  -3  -3       34.86       45.53      6.84 o
  -6  -3   3       34.86       36.51      8.18 o
   6   3  -3       34.86       58.40     11.91 o
   6   3  -3       34.86       33.96      7.37 o
   6  -3  -3       34.86       51.31     11.49 o
  -6  -3   3       34.86       43.85     12.05 o
   6  -3  -3       34.86       38.44      7.54 o
  -6   3   3       34.86       40.91      7.17 o
   6   3  -3       34.86       36.90      7.51 o
   5   3  -3      605.90      580.53     41.34 o
   5   3  -3      605.90      549.20     40.44 o
   5   3  -3      605.90      567.32     51.61 o
   5  -3  -3      605.90      621.34     40.81 o
  -5   3   3      605.90      632.78     41.45 o
   5  -3  -3      605.90      601.03     51.83 o
   5  -3  -3      605.90      606.16     41.01 o
   4   3  -3      109.11      103.25     12.13 o
   4  -3  -3      109.11       83.29      8.32 o
   4   3  -3      109.11       88.95      8.86 o
  -4   3   3      109.11       81.11      8.52 o
   4   3  -3      109.11       96.86      8.97 o
   4  -3  -3      109.11       91.75     11.46 o
  -4  -3   3      109.11      108.57     12.33 o
   4  -3  -3      109.11       91.05      9.00 o
   3   3  -3       71.71       55.85      6.25 o
  -3   3   3       71.71       68.27      6.89 o
   3  -3  -3       71.71       61.46      6.56 o
   3   3  -3       71.71       53.92      6.19 o
   2   3  -3      342.44      298.40     27.18 o
   2   3  -3      342.44      321.51     21.40 o
   2  -3  -3      342.44      318.18     21.71 o
  -2   3   3      342.44      318.71     21.68 o
  -2  -3   3      342.44      325.75     21.46 o
   2  -3  -3      342.44      312.85     21.79 o
   2   3  -3      342.44      332.45     21.93 o
  -2  -3   3      342.44      323.09     27.46 o
   1   3  -3     3585.05     3379.88    277.09 o
  -1  -3   3     3585.05     3533.92    276.52 o
   1  -3  -3     3585.05     3160.13    215.75 o
  -1   3   3     3585.05     3359.53    222.13 o
  -1  -3   3     3585.05     3506.33    215.55 o
   1  -3  -3     3585.05     3423.42    221.91 o
  -1  -3   3     3585.05     3556.97    221.88 o
   1   3  -3     3585.05     3528.78    215.78 o
  -1   3   3     3585.05     3317.66    215.78 o
   1   3  -3     3585.05     3677.00    222.05 o
   0  -3  -3       50.56       32.28      3.62 o
   0  -3  -3       50.56       39.35      3.70 o
   0   3  -3       50.56       30.80      2.77 o
   0   3   3       50.56       31.50      3.62 o
   0   3   3       50.56       36.04      3.81 o
   0   3  -3       50.56       33.80      2.80 o
   0  -3   3       50.56       36.07      2.94 o
   0   3  -3       50.56       29.87      2.66 o
   1  -3   3       14.09        9.78      2.10 o
   1   3   3       14.09        3.87      1.46 o
   1  -3   3       14.09       11.91      1.34 o
   1   3   3       14.09        9.19      2.77 o
   1  -3   3       14.09        7.71      2.24 o
  -1   3  -3       14.09        8.07      1.74 o
  -1  -3  -3       14.09        8.01      2.69 o
   1  -3   3       14.09       15.50      2.86 o
  -1   3  -3       14.09        8.18      1.74 o
   2  -3   3       91.02       69.37      8.35 o
  -2  -3  -3       91.02       75.14      7.31 o
  -2   3  -3       91.02       67.24      7.62 o
  -2  -3  -3       91.02       78.92      7.12 o
  -2   3  -3       91.02       71.38      6.25 o
   2   3   3       91.02       78.31      7.20 o
   2  -3   3       91.02       74.66      6.08 o
  -2   3  -3       91.02       80.38      6.17 o
   2  -3   3       91.02       84.44      6.19 o
   2  -3   3       91.02       78.31      6.67 o
  -2   3  -3       91.02       75.34      6.56 o
   2   3   3       91.02       69.79      9.56 o
   2   3   3       91.02       81.22      7.57 o
  -2   3  -3       91.02       81.70      6.53 o
  -3   3  -3     1248.03     1363.75     88.99 o
  -3   3  -3     1248.03     1435.96     81.63 o
  -3  -3  -3     1248.03     1394.10     89.89 o
  -3   3  -3     1248.03     1380.80     89.19 o
  -3   3  -3     1248.03     1410.62     91.58 o
   3  -3   3     1248.03     1404.69    114.14 o
  -4   3  -3      101.16       99.43      9.58 o
   4   3   3      101.16      111.71     13.65 o
   4  -3   3      101.16       92.93     12.53 o
  -4   3  -3      101.16       94.47     11.49 o
   4   3   3      101.16       94.05      9.70 o
  -4  -3  -3      101.16       97.75     10.17 o
  -4   3  -3      101.16       95.42      9.84 o
   4  -3   3      101.16       92.71      8.83 o
  -4   3  -3      101.16      106.72      9.89 o
  -4  -3  -3      101.16      106.16     13.26 o
  -4   3  -3      101.16       97.69      8.35 o
   5  -3   3        0.59       -6.08      6.08 o
  -5   3  -3        0.59        3.14      6.30 o
   5   3   3        0.59       -0.42      4.03 o
   5  -3   3        0.59        1.09      3.42 o
  -5  -3  -3        0.59        2.89      8.07 o
   5   3   3        0.59       -3.45      6.64 o
  -5   3  -3        0.59       -0.64      3.39 o
  -5   3  -3        0.59       -4.71      4.71 o
  -5  -3  -3        0.59        0.73      1.93 o
  -5   3  -3        0.59       -3.22      3.64 o
  -5  -3  -3        0.59       -4.23      4.23 o
   6   3   3       57.09       51.87     13.48 o
  -6  -3  -3       57.09       34.33      8.88 o
  -6   3  -3       57.09       46.21      6.95 o
  -6  -3  -3       57.09       51.98      5.35 o
  -6   3  -3       57.09       57.75     12.75 o
  -6   3  -3       57.09       61.37      9.64 o
  -6  -3  -3       57.09       77.09     15.27 o
   6   3   3       57.09       70.05      9.33 o
   6  -3   3       57.09       58.34      8.18 o
  -7  -3  -3      290.29      373.57     28.17 o
   7   3   3      290.29      266.31     25.96 o
  -7  -3  -3      290.29      359.98     34.84 o
  -7  -3  -3      290.29      336.66     21.19 o
  -7   3  -3      290.29      331.78     22.98 o
  -7   3  -3      290.29      383.27     27.97 o
  -7   3  -3      290.29      316.17     32.29 o
  -8   3  -3        6.78       19.89     11.40 o
  -8   3  -3        6.78        4.43      7.34 o
  -8  -3  -3        6.78       13.90      9.39 o
  -8   3  -3        6.78        1.77      5.41 o
  -9   3  -3        3.76        0.14      6.02 o
  -9  -3  -3        3.76        2.97      8.60 o
  -9   3  -3        3.76        4.12      8.63 o
  -9  -4   3       25.43       17.71      9.64 o
  -9   4   3       25.43       12.08      8.88 o
  -9   4   3       25.43       23.09      8.18 o
   9  -4  -3       25.43       39.20     10.12 o
  -8   4   3       15.01       18.75      7.15 o
   8  -4  -3       15.01       36.06      8.57 o
  -8  -4   3       15.01       16.11      9.05 o
  -8   4   3       15.01       39.00      9.61 o
   8   4  -3       15.01       38.53      8.88 o
   7   4  -3      144.07      163.75     15.44 o
  -7   4   3      144.07      127.06     14.94 o
   7   4  -3      144.07      157.41     19.45 o
   7  -4  -3      144.07      147.63     14.94 o
  -7  -4   3      144.07      154.72     15.92 o
   7   4  -3      144.07      158.98     15.53 o
  -7   4   3      144.07      147.52     13.62 o
   6  -4  -3        0.03        0.22      3.53 o
  -6   4   3        0.03       -4.71      4.71 o
  -6   4   3        0.03        5.80      4.65 o
  -6  -4   3        0.03        3.39      5.58 o
   6   4  -3        0.03       -3.87      3.87 o
   6  -4  -3        0.03        4.12      5.04 o
   6   4  -3        0.03       -3.59      6.95 o
  -6  -4   3        0.03       -4.23      5.77 o
   6   4  -3        0.03       -1.54      4.85 o
   6  -4  -3        0.03        6.92      8.32 o
  -5   4   3      973.03      809.90     60.76 o
   5   4  -3      973.03      862.35     76.11 o
  -5  -4   3      973.03      897.12     76.50 o
   5   4  -3      973.03      928.24     61.29 o
   5   4  -3      973.03      894.79     59.80 o
   5  -4  -3      973.03      959.53     60.81 o
   5  -4  -3      973.03      924.01     60.03 o
  -5  -4   3      973.03      909.72     60.25 o
   5  -4  -3      973.03      943.59     76.58 o
   4   4  -3      302.57      298.07     22.46 o
   4   4  -3      302.57      293.08     27.98 o
   4   4  -3      302.57      305.22     22.26 o
   4  -4  -3      302.57      300.90     22.06 o
   4  -4  -3      302.57      309.14     22.26 o
   4  -4  -3      302.57      343.80     28.79 o
  -4  -4   3      302.57      306.17     28.51 o
   3  -4  -3     2349.75     2401.52    154.41 o
  -3   4   3     2349.75     2294.15    154.55 o
  -3   4   3     2349.75     2478.47    150.64 o
   3   4  -3     2349.74     2242.60    192.44 o
   3   4  -3     2349.74     2484.24    154.83 o
   3   4  -3     2349.74     2355.77    150.47 o
  -3  -4   3     2349.74     2335.78    192.77 o
   3  -4  -3     2349.75     2475.63    150.75 o
  -2  -4   3      394.58      418.97     26.87 o
   2   4  -3      394.58      422.59     27.49 o
  -2   4   3      394.57      401.78     26.98 o
   2   4  -3      394.58      370.16     33.83 o
  -2  -4   3      394.58      411.54     34.33 o
  -2   4   3      394.57      424.13     27.60 o
   2   4  -3      394.58      400.04     26.76 o
   2  -4  -3      394.57      397.43     27.10 o
   2  -4  -3      394.57      399.73     27.38 o
   1   4  -3      231.06      192.46     12.90 o
  -1  -4   3      231.06      187.53     16.57 o
  -1  -4   3      231.06      187.75     12.95 o
  -1   4   3      231.06      191.59     13.94 o
   1   4  -3      231.06      196.50     13.26 o
  -1   4   3      231.06      203.57     12.65 o
   0   4   3     2573.13     2606.55    177.03 o
   0  -4  -3     2573.13     2731.61    172.14 o
   0   4   3     2573.13     2635.31    157.31 o
   0  -4   3     2573.13     2845.66    172.09 o
   0   4   3     2573.13     2891.94    172.17 o
  -1  -4  -3     1454.21     1367.28     88.68 o
  -1   4  -3     1454.22     1486.92     88.01 o
   1   4   3     1454.21     1398.86     80.41 o
  -1   4  -3     1454.22     1218.93     87.84 o
   1  -4   3     1454.22     1454.61     87.89 o
   1   4   3     1454.21     1478.56     88.82 o
   1   4   3     1454.21     1279.89     90.79 o
  -1   4  -3     1454.22     1483.77     90.48 o
   1  -4   3     1454.22     1401.42     81.11 o
   2   4   3     1282.90     1331.42     87.29 o
   2   4   3     1282.90     1402.74     85.27 o
   2  -4   3     1282.90     1314.94    107.73 o
  -2   4  -3     1282.90     1334.34     84.17 o
  -2   4  -3     1282.90     1350.51     84.09 o
   2  -4   3     1282.90     1325.91     84.23 o
  -2   4  -3     1282.90     1403.36     86.62 o
  -2   4  -3     1282.90     1357.65     77.68 o
   2  -4   3     1282.90     1338.56     77.62 o
  -2  -4  -3     1282.90     1247.33    108.80 o
  -2  -4  -3     1282.90     1227.46     84.96 o
  -3   4  -3       62.59       42.79      6.19 o
  -3   4  -3       62.59       56.38      6.28 o
  -3  -4  -3       62.59       41.75      6.81 o
  -3   4  -3       62.59       65.77      6.56 o
  -3   4  -3       62.59       59.52      6.45 o
   4  -4   3       48.53       53.94      5.91 o
  -4   4  -3       48.53       44.47      5.66 o
  -4   4  -3       48.53       38.70      5.97 o
  -4  -4  -3       48.53       30.18      8.77 o
  -4   4  -3       48.53       38.50      5.94 o
   4   4   3       48.53       48.59      6.81 o
   4  -4   3       48.53       46.32      5.86 o
   4   4   3       48.53       64.90     11.32 o
  -4  -4  -3       48.53       35.67      6.53 o
  -4   4  -3       48.53       32.79      6.02 o
  -5   4  -3        8.16        1.15      5.04 o
  -5  -4  -3        8.16       22.16     10.06 o
   5   4   3        8.16       20.87      5.94 o
   5   4   3        8.16       16.36      9.55 o
  -5  -4  -3        8.16        5.72      5.77 o
  -5   4  -3        8.16       11.63      4.32 o
  -5   4  -3        8.16        2.86      4.82 o
  -5   4  -3        8.16        3.36      4.51 o
   6   4   3       20.36       19.84     11.18 o
  -6   4  -3       20.36       22.67      5.88 o
  -6  -4  -3       20.36       15.44      3.28 o
  -6   4  -3       20.36       13.06      6.19 o
  -6  -4  -3       20.36       22.25      7.71 o
  -6   4  -3       20.36       21.41      7.45 o
   6   4   3       20.36       19.19      6.56 o
  -6  -4  -3       20.36       33.62     12.16 o
  -7  -4  -3       64.86       80.31     12.58 o
  -7  -4  -3       64.86       97.63     19.53 o
  -7   4  -3       64.86       73.84     11.38 o
   7   4   3       64.86       68.48     10.65 o
  -7  -4  -3       64.86       69.49      6.92 o
  -7   4  -3       64.86       71.90      9.56 o
  -8   4  -3       70.12       61.11     11.49 o
  -8   4  -3       70.12       78.15     10.00 o
  -8  -4  -3       70.12       48.90     11.68 o
  -9   4  -3        0.73        6.11      6.81 o
  -9  -4  -3        0.73        2.61      9.11 o
  -9   4  -3        0.73       -7.23      7.23 o
  -9   5   3        5.61        3.95      7.37 o
   9  -5  -3        5.61       12.50      8.41 o
  -9  -5   3        5.61       24.21     10.28 o
  -9   5   3        5.61        7.43      7.65 o
  -8  -5   3       19.71        4.26      8.46 o
  -8   5   3       19.71       18.30      7.76 o
   8  -5  -3       19.71       19.45      7.59 o
   8   5  -3       19.71       15.10      7.40 o
  -8   5   3       19.71       20.57      7.37 o
  -7  -5   3      148.40      136.14     15.39 o
  -7   5   3      148.40      134.29     15.02 o
   7   5  -3      148.40      144.91     19.53 o
  -7   5   3      148.40      143.60     13.37 o
   7   5  -3      148.40      145.45     14.74 o
   7  -5  -3      148.40      149.43     14.82 o
  -6  -5   3        0.64       -4.34      8.91 o
   6   5  -3        0.64       -2.16      4.96 o
   6  -5  -3        0.64       -3.25      4.74 o
   6   5  -3        0.64       -4.09      4.93 o
  -6  -5   3        0.64       -5.74      5.74 o
  -6   5   3        0.64       -4.06      4.06 o
   6   5  -3        0.64       -4.62      8.13 o
  -6   5   3        0.64       -2.44      3.53 o
   5   5  -3       35.09       45.53      7.40 o
   5  -5  -3       35.09       71.37     11.54 o
  -5  -5   3       35.09       50.75     11.91 o
   5   5  -3       35.09       46.93     10.76 o
   5  -5  -3       35.09       44.78      7.26 o
   5   5  -3       35.09       37.24      6.98 o
  -5   5   3       35.09       45.28      7.17 o
  -5  -5   3       35.09       46.71      8.15 o
   5  -5  -3       35.09       45.17      6.39 o
   4   5  -3      140.90      116.28     11.41 o
  -4   5   3      140.90      146.69     12.08 o
  -4   5   3      140.90      128.84     11.01 o
   4  -5  -3      140.90      132.59     11.07 o
   4   5  -3      140.90      136.54     14.83 o
   4  -5  -3      140.90      143.69     11.83 o
   4   5  -3      140.90      127.41     11.38 o
  -4  -5   3      140.90      124.72     15.41 o
  -4   5   3      140.90      141.95     11.86 o
  -2   5   3      303.00      295.34     19.85 o
  -2   5   3      303.00      266.88     19.43 o
   2  -5  -3      303.00      291.56     19.74 o
   2   5  -3      303.00      299.21     19.71 o
  -2  -5   3      303.00      267.81     24.62 o
   2   5  -3      303.00      271.54     23.95 o
  -2   5   3      303.00      292.34     18.39 o
   2   5  -3      303.00      277.43     19.10 o
   1   5  -3       13.92       22.33      2.69 o
  -1   5   3       13.92       23.59      3.59 o
  -1   5   3       13.92       27.71      3.28 o
  -1   5   3       13.92       24.66      3.61 o
  -1  -5   3       13.92       20.99      3.87 o
  -1  -5   3       13.92       20.71      2.75 o
  -1   5   3       13.92       28.89      3.64 o
   0   5   3      639.79      624.61     41.77 o
   0   5   3      639.79      686.25     40.81 o
   0   5   3      639.79      623.74     37.14 o
   0  -5   3      639.79      599.80     37.50 o
   0  -5  -3      639.79      607.69     40.59 o
   1   5   3       70.52       66.36      6.14 o
   1  -5   3       70.52       80.57      6.25 o
   1   5   3       70.52       59.24      6.84 o
   1   5   3       70.52       63.90      4.99 o
   1  -5   3       70.52       65.75      5.02 o
  -1  -5  -3       70.52       61.85      6.36 o
  -1  -5  -3       70.52       67.51      5.07 o
   2  -5   3     2256.37     2320.55    150.44 o
   2  -5   3     2256.37     2417.42    138.61 o
   2   5   3     2256.37     2470.43    151.68 o
  -2   5  -3     2256.37     2420.21    138.70 o
  -2  -5  -3     2256.37     2158.56    151.43 o
  -2  -5  -3     2256.37     2620.65    194.27 o
  -2   5  -3     2256.37     2319.71    150.41 o
   2   5   3     2256.37     2323.42    155.60 o
  -2   5  -3     2256.37     2501.61    154.89 o
  -2  -5  -3     2256.37     2416.69    137.49 o
   3  -5   3     1020.68     1083.21     74.04 o
  -3   5  -3     1020.68     1166.29     74.01 o
  -3   5  -3     1020.68     1136.72     68.56 o
   3  -5   3     1020.68     1299.57     68.70 o
   3   5   3     1020.68     1246.92     75.55 o
  -3   5  -3     1020.68     1161.20     76.28 o
  -3   5  -3     1020.68     1106.71     74.09 o
  -3  -5  -3     1020.68     1042.16     75.13 o
   3   5   3     1020.68     1217.13     77.18 o
  -4   5  -3      392.80      516.07     31.04 o
  -4   5  -3      392.80      377.31     30.93 o
  -4  -5  -3      392.80      456.72     40.21 o
   4   5   3      392.80      409.19     31.71 o
   4  -5   3      392.80      491.51     30.76 o
   4  -5   3      392.80      461.85     28.26 o
  -4   5  -3      392.80      421.78     28.37 o
   5   5   3       74.54       78.07      9.78 o
  -5   5  -3       74.54       69.02      9.39 o
   5  -5   3       74.54       66.86      8.69 o
   5   5   3       74.54       85.78     14.96 o
  -5   5  -3       74.54       82.44      9.56 o
  -5   5  -3       74.54       89.36      8.97 o
  -5   5  -3       74.54       81.71      9.67 o
  -5  -5  -3       74.54       71.57     13.87 o
  -5  -5  -3       74.54       75.88     10.40 o
  -6   5  -3        0.13        4.20      6.33 o
  -6  -5  -3        0.13       -3.22      6.47 o
  -6  -5  -3        0.13       -0.25      9.86 o
  -6   5  -3        0.13        1.37      5.21 o
   6   5   3        0.13       -5.30      9.69 o
   6   5   3        0.13       -3.33      4.85 o
  -6   5  -3        0.13       -1.37      4.31 o
  -7  -5  -3       25.82       21.21      8.85 o
  -7  -5  -3       25.82       24.49      4.06 o
  -7   5  -3       25.82       23.65      6.86 o
   7   5   3       25.82       19.73      7.71 o
  -7   5  -3       25.82       11.52      7.99 o
  -8   5  -3       25.68       28.97      9.02 o
  -8  -5  -3       25.68       23.48     10.42 o
  -8   5  -3       25.68       22.44      7.31 o
  -9   5  -3        0.11       -7.71      7.71 o
  -9   5  -3        0.11        4.79      7.62 o
  -9  -5  -3        0.11       -4.71      9.02 o
  -9   6   3        2.20       -1.40      7.17 o
  -9  -6   3        2.20        3.61      8.97 o
   9  -6  -3        2.20       12.64      8.60 o
  -9   6   3        2.20        6.56      7.87 o
   8   6  -3        0.31        7.82      6.84 o
  -8   6   3        0.30       25.41      8.63 o
  -8   6   3        0.30       11.77      6.98 o
   8  -6  -3        0.30       18.49      7.57 o
  -8  -6   3        0.31       15.27      8.80 o
  -7   6   3        1.32        2.89      6.72 o
   7  -6  -3        1.32        2.35      6.47 o
  -7  -6   3        1.32        6.16      7.43 o
   7   6  -3        1.32        8.69      6.02 o
   7   6  -3        1.32       -0.42      9.58 o
  -7   6   3        1.32        7.00      6.28 o
  -6  -6   3        3.81       -1.46      6.56 o
  -6   6   3        3.81        7.59      4.76 o
  -6  -6   3        3.81        2.86     10.79 o
   6   6  -3        3.81        3.19      5.72 o
   6   6  -3        3.81       -7.90      7.90 o
   6  -6  -3        3.81        3.14      5.80 o
  -6   6   3        3.81       -1.63      5.55 o
   5  -6  -3      157.07      179.56     14.99 o
   5   6  -3      157.07      146.15     18.19 o
  -5  -6   3      157.07      133.80     14.41 o
  -5   6   3      157.07      179.84     13.87 o
   5  -6  -3      157.07      174.43     13.96 o
  -5  -6   3      157.07      154.39     19.51 o
  -5   6   3      157.07      200.94     15.11 o
   5   6  -3      157.07      173.14     14.88 o
   4  -6  -3      177.76      190.31     14.57 o
   4   6  -3      177.76      156.42     14.13 o
   4  -6  -3      177.76      162.34     13.59 o
  -4   6   3      177.76      169.15     14.24 o
  -4   6   3      177.76      204.60     14.71 o
   4   6  -3      177.76      171.19     17.71 o
  -4  -6   3      177.76      184.09     18.86 o
  -4   6   3      177.76      166.15     13.43 o
  -4  -6   3      177.76      178.90     14.66 o
   3  -6  -3      231.64      315.81     21.50 o
  -3   6   3      231.64      298.17     21.08 o
  -3   6   3      231.64      318.86     21.67 o
   3   6  -3      231.64      305.60     26.46 o
   3   6  -3      231.64      260.84     21.33 o
   3  -6  -3      231.64      301.73     21.22 o
  -3  -6   3      231.64      323.01     27.36 o
  -3   6   3      231.64      292.48     20.01 o
   2   6  -3     1575.36     1674.62    105.21 o
  -2   6   3     1575.36     1603.55     94.47 o
   2  -6  -3     1575.36     1578.95    102.65 o
  -2   6   3     1575.36     1715.28    105.38 o
  -2   6   3     1575.36     1536.49    102.40 o
  -2  -6   3     1575.36     1590.67    130.96 o
  -1   6   3      219.19      184.21     13.34 o
   1   6  -3      219.18      196.66     12.90 o
   1  -6  -3      219.19      196.32     13.37 o
  -1  -6   3      219.18      180.31     12.62 o
  -1   6   3      219.19      187.63     13.46 o
  -1   6   3      219.19      177.31     13.68 o
  -1   6   3      219.19      174.82     12.56 o
   0   6   3       80.10       83.09      6.67 o
   0  -6   3       80.10       82.62      7.09 o
   0  -6  -3       80.10       88.14      7.31 o
   0   6   3       80.10       80.71      7.26 o
   0   6   3       80.10       93.60      7.59 o
   1   6   3       50.14       52.51      5.97 o
  -1  -6  -3       50.14       47.39      5.63 o
   1  -6   3       50.14       48.17      3.87 o
   1  -6   3       50.14       52.71      5.74 o
  -1  -6  -3       50.14       44.89      4.40 o
   1   6   3       50.14       46.71      4.43 o
  -3   6  -3      153.85      275.09     17.66 o
  -3   6  -3      153.85      214.83     17.99 o
  -3   6  -3      153.85      223.91     17.60 o
  -3  -6  -3      153.85      256.17     15.33 o
   3   6   3      153.85      287.36     19.51 o
  -3   6  -3      153.85      283.27     17.69 o
   3   6   3      153.85      252.53     19.28 o
  -4  -6  -3      113.29      108.65     11.91 o
  -4   6  -3      113.29      135.22     11.07 o
   4   6   3      113.29      139.14     16.06 o
  -4   6  -3      113.29      133.54     11.07 o
  -4  -6  -3      113.29      124.04     16.11 o
   4  -6   3      113.29      126.75     10.73 o
   4   6   3      113.29      100.61     11.43 o
  -4   6  -3      113.29      132.64     11.24 o
  -4   6  -3      113.29      131.18     11.07 o
   4  -6   3      113.29      126.28     10.59 o
  -5   6  -3       30.73       36.01      6.87 o
  -5   6  -3       30.73       32.25      6.44 o
  -5  -6  -3       30.73       22.05      7.40 o
   5   6   3       30.73       38.50      7.40 o
   5  -6   3       30.73       16.95      6.11 o
  -5  -6  -3       30.73       20.82      9.36 o
  -5   6  -3       30.73       16.20      6.39 o
  -5   6  -3       30.73       29.98      6.39 o
  -6  -6  -3        1.76        5.02     10.11 o
   6   6   3        1.76       18.38     10.73 o
  -6   6  -3        1.76       -1.65      4.96 o
  -6   6  -3        1.76        8.97      6.56 o
  -6   6  -3        1.76       -3.98      5.44 o
   6   6   3        1.76        3.98      6.05 o
  -6  -6  -3        1.76        2.35      7.23 o
  -7   6  -3      137.27      135.24     15.24 o
  -7  -6  -3      137.27      160.16     17.40 o
   7   6   3      137.27      128.83     15.16 o
  -7   6  -3      137.27      158.19     14.21 o
  -8  -6  -3       14.98       17.01      9.89 o
  -8   6  -3       14.98       13.95      7.43 o
  -8   6  -3       14.98        6.05      7.57 o
  -9   6  -3        5.91       -7.76      7.76 o
  -9  -6  -3        5.91       -6.05      8.77 o
  -9   6  -3        5.91       -4.71      7.23 o
  -9  -7   3        0.04        0.78      9.05 o
  -9   7   3        0.04        4.23      8.69 o
  -9   7   3        0.04        7.20      7.73 o
   9  -7  -3        0.04       -0.14      7.00 o
  -8   7   3       12.21       26.62      8.94 o
   8  -7  -3       12.21       27.54      8.52 o
  -8  -7   3       12.21       19.92      9.89 o
  -8   7   3       12.21       15.05      7.87 o
   8   7  -3       12.21       27.49      8.21 o
   7   7  -3        5.96        1.46      9.50 o
   7   7  -3        5.96        7.31      6.47 o
  -7   7   3        5.96        2.47      6.28 o
  -7   7   3        5.96        2.63      6.42 o
   7  -7  -3        5.96        6.84      6.58 o
  -7  -7   3        5.96        9.58      7.31 o
   6  -7  -3      128.06      121.46     13.28 o
  -6   7   3      128.06      130.48     13.59 o
  -6  -7   3      128.06      109.94     14.07 o
   6   7  -3      128.06      129.83     13.54 o
  -5  -7   3      259.38      216.22     23.54 o
  -5  -7   3      259.38      190.24     17.91 o
   5  -7  -3      259.38      218.10     17.85 o
   5   7  -3      259.38      211.96     17.71 o
  -5   7   3      259.38      224.91     17.55 o
  -5   7   3      259.38      213.75     16.79 o
   5   7  -3      259.38      200.55     22.03 o
  -4   7   3      559.93      562.17     38.79 o
  -4   7   3      559.93      573.98     35.67 o
   4   7  -3      559.93      518.45     47.73 o
   4   7  -3      559.93      553.76     38.87 o
   4  -7  -3      559.93      603.09     38.36 o
  -4  -7   3      559.93      567.25     48.85 o
  -4   7   3      559.93      553.70     37.80 o
  -4  -7   3      559.93      555.86     38.25 o
   3   7  -3      478.49      380.26     37.47 o
  -3  -7   3      478.49      461.93     30.79 o
  -3  -7   3      478.49      458.50     39.32 o
  -3   7   3      478.49      431.11     30.40 o
   3   7  -3      478.49      490.19     31.49 o
   3  -7  -3      478.49      480.63     31.04 o
  -3   7   3      478.49      469.13     29.00 o
  -3   7   3      478.49      473.79     31.41 o
  -2   7   3     1759.18     1810.84    102.68 o
  -2   7   3     1759.18     1780.14    114.24 o
   2  -7  -3     1759.18     1744.15    111.40 o
   2   7  -3     1759.18     1789.70    114.12 o
  -2  -7   3     1759.18     1704.82    142.01 o
  -2   7   3     1759.18     1705.49    111.11 o
  -1   7   3      330.56      328.08     22.74 o
  -1   7   3      330.56      327.86     21.06 o
  -1   7   3      330.56      317.57     22.29 o
   1   7  -3      330.56      343.67     22.15 o
   1  -7  -3      330.56      291.32     22.12 o
  -1  -7   3      330.56      345.52     21.65 o
  -1   7   3      330.56      339.72     23.19 o
  -1  -7   3      330.56      343.06     21.09 o
   0  -7  -3      800.64      862.66     49.57 o
   0   7   3      800.64      781.24     55.24 o
   0  -7   3      800.64      829.91     49.93 o
   0   7   3      800.64      924.92     54.09 o
   0   7   3      800.64      790.27     49.40 o
   0  -7  -3      800.64      830.10     53.81 o
   1   7   3        4.60        7.40      2.49 o
  -1  -7  -3        4.60        7.76      3.45 o
   1   7   3        4.60       11.52      4.03 o
  -1  -7  -3        4.60        5.27      2.52 o
   1  -7   3        4.60        5.58      3.08 o
  -2  -7  -3      269.81      326.79     19.51 o
  -2   7  -3      269.81      322.92     21.45 o
   2  -7   3      269.81      318.04     21.05 o
   2   7   3      269.81      283.34     22.60 o
   2   7   3      269.81      332.93     22.88 o
   2  -7   3      269.81      302.18     20.89 o
  -2   7  -3      269.81      330.55     21.08 o
  -2  -7  -3      269.81      343.50     28.99 o
  -2  -7  -3      269.81      297.10     22.48 o
  -3  -7  -3        2.97      162.74     13.76 o
  -4   7  -3      175.91      184.45     15.02 o
   4  -7   3      175.91      215.39     15.44 o
   4   7   3      175.91      185.71     16.34 o
  -4   7  -3      175.91      160.37     15.16 o
  -4   7  -3      175.91      235.34     15.08 o
  -4  -7  -3      175.91      178.56     12.39 o
  -4  -7  -3      175.91      192.63     16.76 o
  -4   7  -3      175.91      235.68     15.53 o
  -4  -7  -3      175.91      209.39     22.14 o
  -5   7  -3        0.97       -4.43      4.43 o
  -5  -7  -3        0.97       -0.67      5.72 o
  -5   7  -3        0.97        2.02      4.79 o
  -5  -7  -3        0.97       -1.12      8.85 o
   5   7   3        0.97       -4.29      9.11 o
  -5   7  -3        0.97        2.19      4.62 o
  -5   7  -3        0.97        3.59      4.51 o
   5   7   3        0.97       -0.73      4.74 o
   5  -7   3        0.97       -4.23      4.23 o
   6   7   3        4.18       11.96      6.81 o
   6   7   3        4.18        3.95     10.28 o
   6  -7   3        4.18        0.39      5.69 o
  -6   7  -3        4.18        8.83      5.94 o
  -6   7  -3        4.18        7.82      5.97 o
  -6  -7  -3        4.18        8.35      7.17 o
  -6   7  -3        4.18        4.90      6.39 o
  -7   7  -3       12.56        9.95      7.37 o
  -7  -7  -3       12.56        5.69      8.43 o
  -7   7  -3       12.56       15.80      7.15 o
   7   7   3       12.56       26.20      8.10 o
  -8  -7  -3       35.57       32.17     11.18 o
  -8   7  -3       35.57       38.02      9.02 o
  -8   7  -3       35.57       45.67     10.14 o
  -8  -8   3        1.98       10.03      8.57 o
   8   8  -3        1.98        5.83      6.50 o
  -8   8   3        1.98        0.95      7.12 o
   8  -8  -3        1.98       -5.94      5.94 o
  -8   8   3        1.98        0.59      7.09 o
  -7  -8   3       15.55        1.34      7.71 o
   7   8  -3       15.55       14.51     11.63 o
  -7   8   3       15.55       12.92      7.29 o
   7   8  -3       15.55        7.17      6.30 o
   7  -8  -3       15.55       11.57      6.64 o
  -7   8   3       15.55       22.25      7.99 o
   6   8  -3       12.23       21.86     11.46 o
  -6   8   3       12.23        8.18      6.98 o
  -6  -8   3       12.23        9.78      7.57 o
   6  -8  -3       12.23       11.82      6.72 o
   6   8  -3       12.23       13.95      6.75 o
  -5   8   3      196.23      196.86     15.81 o
   5   8  -3      196.23      175.19     15.69 o
  -5  -8   3      196.23      168.61     16.31 o
   5  -8  -3      196.23      183.49     15.75 o
  -5  -8   3      196.23      154.99     21.27 o
   5   8  -3      196.23      151.40     18.58 o
  -5   8   3      196.23      169.31     15.41 o
  -5   8   3      196.23      177.13     15.22 o
   4  -8  -3      105.75       96.54     10.20 o
  -4  -8   3      105.75      102.85     10.28 o
   4   8  -3      105.75      105.03     10.20 o
   4   8  -3      105.75       76.11     11.21 o
  -4   8   3      105.75      101.87     10.03 o
  -4   8   3      105.75       94.72      9.75 o
  -4   8   3      105.75       94.30      9.81 o
  -4  -8   3      105.75      132.55     15.89 o
  -3  -8   3       69.70       69.75      8.04 o
  -3   8   3       69.70       67.37      8.04 o
   3  -8  -3       69.70       82.55      8.63 o
   3   8  -3       69.70       68.63      7.85 o
  -3   8   3       69.70       79.16      7.99 o
  -3   8   3       69.70       77.82      7.71 o
   2  -8  -3        9.52       11.18      3.56 o
  -2  -8   3        9.52        7.79      3.36 o
   2   8  -3        9.52       11.80      3.25 o
  -2   8   3        9.52        9.75      3.75 o
  -2   8   3        9.52       15.16      4.12 o
  -2   8   3        9.52       16.08      3.42 o
  -1   8   3       99.36      107.33      8.52 o
   1   8  -3       99.36       94.19      7.59 o
  -1  -8   3       99.36      107.64      8.60 o
  -1  -8   3       99.36      102.60      7.73 o
  -1   8   3       99.36      111.26      8.74 o
  -1   8   3       99.36       97.55      8.52 o
  -1   8   3       99.36       98.70      8.88 o
   1  -8  -3       99.36       97.13      8.32 o
   0   8   3       77.14      103.77      8.63 o
   0   8   3       77.14       84.24      7.76 o
   0  -8  -3       77.14       95.90      8.04 o
   0  -8   3       77.14       91.33      8.29 o
   0  -8  -3       77.14      104.22      8.32 o
   0   8   3       77.14       94.72      8.38 o
  -1  -8  -3       24.85       24.04      4.01 o
  -1  -8  -3       24.85       33.90      5.02 o
   1   8   3       24.85       17.01      4.60 o
   1  -8   3       24.85       39.03      5.21 o
   1   8   3       24.85       31.92      4.12 o
  -2   8  -3      109.69      101.37      7.65 o
  -2  -8  -3      109.69       99.32      7.62 o
   2   8   3      109.69      102.82      9.84 o
  -2  -8  -3      109.69       88.59      9.44 o
  -2   8  -3      109.69       95.06      9.08 o
   2  -8   3      109.69      111.68      9.58 o
   2  -8   3      109.69       97.05      7.65 o
   2   8   3      109.69       97.11      9.16 o
   3   8   3      116.29       95.82      9.70 o
   3   8   3      116.29       86.09      9.95 o
  -3  -8  -3      116.29       85.05      9.67 o
  -3  -8  -3      116.29       85.92     14.91 o
  -3   8  -3      116.29       96.12      8.07 o
   3  -8   3      116.29       85.78      7.99 o
  -3   8  -3      116.29       90.07      7.09 o
  -3  -8  -3      116.29       87.44      6.89 o
  -3   8  -3      116.29       97.16      9.28 o
  -3   8  -3      116.29       90.60      7.20 o
  -4  -8  -3       45.92       45.03      4.62 o
  -4   8  -3       45.92       66.10      6.84 o
  -4  -8  -3       45.92       43.52     12.22 o
  -4  -8  -3       45.92       40.27      7.79 o
  -4   8  -3       45.92       44.44      6.42 o
  -4   8  -3       45.92       56.43      7.76 o
   4  -8   3       45.92       58.23      6.75 o
   4   8   3       45.92       53.60      7.90 o
  -5   8  -3       63.44       44.47      7.93 o
   5   8   3       63.44       55.51      8.85 o
  -5   8  -3       63.44       63.50      8.21 o
  -5   8  -3       63.44       56.58      7.79 o
  -5  -8  -3       63.44       45.31      4.71 o
  -5  -8  -3       63.44       56.04      9.67 o
   5   8   3       63.44       32.28     13.06 o
  -5  -8  -3       63.44       53.24     14.60 o
  -5   8  -3       63.44       52.60      7.48 o
   5  -8   3       63.44       39.65      7.73 o
   6   8   3       17.03       22.78     13.34 o
   6   8   3       17.03       13.31      6.89 o
  -6   8  -3       17.03       24.35      7.31 o
  -6  -8  -3       17.03       18.72      8.18 o
  -6   8  -3       17.03       12.36      6.47 o
   6  -8   3       17.03        8.49      6.22 o
  -6   8  -3       17.03       17.48      6.89 o
  -7   8  -3        3.72        0.45      6.16 o
   7   8   3        3.72        4.09      6.81 o
  -7   8  -3        3.72       -5.91      5.91 o
  -7  -8  -3        3.72        9.89      8.24 o
  -8   8  -3        6.11       16.14      8.13 o
  -8   8  -3        6.11       24.52      8.49 o
  -8  -8  -3        6.11        9.50      9.36 o
  -8  -9   3       19.89       31.33     10.17 o
  -8   9   3       19.89       43.51     10.37 o
  -8   9   3       19.89       24.52      8.38 o
   8   9  -3       19.89       21.44      8.80 o
  -7   9   3        1.62       -2.69      6.72 o
   7  -9  -3        1.62        3.08      6.05 o
  -7   9   3        1.62       -5.58      5.58 o
   7   9  -3        1.62        3.75      6.56 o
   7   9  -3        1.62        0.00      9.58 o
  -7  -9   3        1.62        5.49      7.73 o
  -6  -9   3       17.06       27.24      9.19 o
   6   9  -3       17.06       16.56      7.43 o
   6   9  -3       17.06       27.82     11.04 o
   6  -9  -3       17.06       31.19      7.76 o
  -6   9   3       17.06       18.16      7.96 o
  -5   9   3      140.14      160.86     14.77 o
   5   9  -3      140.14      168.15     16.67 o
  -5  -9   3      140.14      128.10     14.74 o
  -5   9   3      140.14      157.08     14.35 o
   5   9  -3      140.14      108.68     13.68 o
   5  -9  -3      140.14      147.91     14.40 o
   4   9  -3      480.03      448.27     33.00 o
   4  -9  -3      480.03      473.79     32.44 o
  -4   9   3      480.03      447.63     31.88 o
  -4   9   3      480.03      471.01     30.70 o
  -4   9   3      480.03      483.38     33.00 o
  -4  -9   3      480.03      458.96     32.58 o
   3   9  -3      273.72      251.63     18.86 o
   3  -9  -3      273.72      244.07     18.70 o
  -3   9   3      273.72      260.49     18.22 o
  -3   9   3      273.72      247.60     18.75 o
  -3  -9   3      273.72      263.21     18.64 o
  -3   9   3      273.72      239.69     18.25 o
   2  -9  -3      468.50      448.04     30.12 o
   2   9  -3      468.50      458.21     30.37 o
  -2  -9   3      468.50      445.68     29.70 o
  -2   9   3      468.50      479.19     28.83 o
  -2   9   3      468.50      431.49     30.45 o
  -2  -9   3      468.50      445.32     28.07 o
  -2   9   3      468.50      413.27     30.76 o
  -2   9   3      468.50      436.71     29.75 o
  -1   9   3        9.29       15.13      3.47 o
  -1   9   3        9.29       16.48      4.17 o
  -1  -9   3        9.29       14.65      2.97 o
   1  -9  -3        9.29       11.77      3.47 o
  -1   9   3        9.29       15.41      3.92 o
  -1   9   3        9.29       17.65      4.03 o
  -1  -9   3        9.29       15.89      3.98 o
   1   9  -3        9.29       14.79      2.75 o
   0   9   3      781.17      772.73     57.43 o
   0   9   3      781.17      832.66     51.74 o
   0  -9   3      781.17      857.15     52.30 o
   0   9   3      781.17     1009.31     56.45 o
   0  -9  -3      781.17      879.32     51.85 o
   0  -9  -3      781.17      852.27     55.97 o
   1   9   3        6.55        6.81      2.89 o
   1   9   3        6.55        6.30      2.94 o
  -1  -9  -3        6.55       11.66      3.78 o
   1   9   3        6.55        7.99      4.03 o
  -1  -9  -3        6.55       10.03      3.36 o
  -2  -9  -3       63.39       63.95      6.30 o
  -2  -9  -3       63.39       54.19      7.71 o
   2   9   3       63.39       59.91      7.57 o
  -2  -9  -3       63.39      109.31     12.41 o
   2   9   3       63.39       74.90      8.46 o
  -2   9  -3       63.39       67.56      5.86 o
  -2   9  -3       63.39       72.10      8.21 o
   2  -9   3       63.39       67.08      5.91 o
  -3  -9  -3       59.66       58.62      5.80 o
  -3  -9  -3       59.66       62.99     13.90 o
   3   9   3       59.66       62.04      8.66 o
   3  -9   3       59.66       61.76      6.59 o
   3   9   3       59.66       60.75      8.27 o
  -3   9  -3       59.66       80.09      8.85 o
  -3  -9  -3       59.66       64.39      8.41 o
  -3   9  -3       59.66       69.30      6.59 o
   4   9   3       16.57        8.07      5.24 o
  -4  -9  -3       16.57        7.82      5.97 o
  -4  -9  -3       16.57       14.23     10.17 o
   4  -9   3       16.57       14.49      4.46 o
  -4   9  -3       16.57       19.73      4.12 o
  -4   9  -3       16.57       10.20      5.41 o
  -4  -9  -3       16.57       15.35      3.53 o
  -4   9  -3       16.57       14.54      3.95 o
  -4   9  -3       16.57        9.33      4.20 o
  -5   9  -3       17.84       11.60      5.32 o
  -5   9  -3       17.84       12.52      5.27 o
   5   9   3       17.84       13.81      6.44 o
  -5  -9  -3       17.84       11.88      3.42 o
  -5   9  -3       17.84       19.73      6.53 o
   5  -9   3       17.84        4.09      5.21 o
  -5  -9  -3       17.84       31.47      8.32 o
  -6   9  -3        4.39       -1.96      5.97 o
  -6   9  -3        4.39        1.37      6.02 o
  -6   9  -3        4.39       -5.74      5.74 o
   6   9   3        4.39        7.29      6.64 o
  -6  -9  -3        4.39       10.06      7.82 o
  -7  -9  -3       32.93       57.97     12.02 o
  -7   9  -3       32.93       69.97     10.31 o
   7   9   3       32.93       46.65     10.56 o
  -7   9  -3       32.93       31.77      8.83 o
  -8   9  -3        1.44        1.29      7.62 o
  -8  -9  -3        1.44        7.06      9.83 o
  -8   9  -3        1.44        6.42      7.65 o
   8  10  -3        0.29        2.63     11.10 o
  -8  10   3        0.29        5.30      8.55 o
  -8 -10   3        0.29       -0.62      8.63 o
   8  10  -3        0.29       -1.46      6.75 o
  -8  10   3        0.29       -5.35      6.58 o
   7  10  -3        2.29        0.56     10.26 o
  -7  10   3        2.29       -4.43      5.86 o
   7  10  -3        2.29       -1.32      6.47 o
  -7 -10   3        2.29        1.37      7.99 o
  -7  10   3        2.29       12.08      7.99 o
   6 -10  -3        1.06       -4.88      5.55 o
   6  10  -3        1.06       -7.65      7.65 o
  -6 -10   3        1.06        0.20      7.20 o
  -6  10   3        1.06        5.16      6.86 o
   6  10  -3        1.06       -5.86      5.86 o
  -6  10   3        1.06       -1.54      6.78 o
  -5 -10   3       13.12        8.99      6.86 o
  -5  10   3       13.12        9.86      6.86 o
  -5  10   3       13.12       18.21      6.70 o
   5  10  -3       13.12       15.83      6.42 o
   5 -10  -3       13.12        6.33      5.94 o
   4  10  -3      483.89      462.25     32.50 o
  -4  10   3      483.89      423.84     30.98 o
  -4  10   3      483.89      453.50     30.34 o
  -4 -10   3      483.89      463.04     31.91 o
   4 -10  -3      483.89      408.22     31.54 o
  -4  10   3      483.89      481.15     32.41 o
  -3 -10   3       27.79       30.01      6.05 o
  -3  10   3       27.79       41.55      5.97 o
   3 -10  -3       27.79       37.80      6.16 o
  -3  10   3       27.79       34.58      6.75 o
  -3  10   3       27.79       40.74      6.00 o
   3  10  -3       27.79       32.81      5.88 o
  -2  10   3        3.91        8.60      3.98 o
   2  10  -3        3.91        3.84      3.28 o
  -2  10   3        3.91        5.32      3.92 o
   2 -10  -3        3.91       12.30      4.26 o
  -2  10   3        3.91        8.24      3.53 o
  -2  10   3        3.91        3.81      4.26 o
  -2 -10   3        3.91        6.47      3.67 o
  -1  10   3       16.85       23.96      4.96 o
  -1 -10   3       16.85       22.47      3.47 o
   1  10  -3       16.85       21.38      3.36 o
   1 -10  -3       16.85       17.26      3.89 o
  -1  10   3       16.85       22.11      4.51 o
  -1  10   3       16.85       16.08      3.78 o
  -1  10   3       16.85       22.70      4.51 o
   0  10   3       36.35       36.71      5.44 o
   0 -10  -3       36.35       50.86      6.19 o
   0  10   3       36.35       45.34      5.88 o
   0 -10  -3       36.35       45.87      5.74 o
   0  10   3       36.35       41.47      5.97 o
   1  10   3       17.47        5.13      4.17 o
   1  10   3       17.47       15.50      3.78 o
  -1 -10  -3       17.47        7.48      3.73 o
   1  10   3       17.47       19.56      3.95 o
  -1 -10  -3       17.47       11.24      4.26 o
   2 -10   3      231.64      226.70     15.25 o
  -2 -10  -3      231.64      230.68     17.57 o
  -2 -10  -3      231.64      229.75     15.33 o
  -2  10  -3      231.64      233.40     16.90 o
   2  10   3      231.64      206.04     17.27 o
   2  10   3      231.64      218.23     17.43 o
   3 -10   3       16.62       10.56      3.98 o
  -3  10  -3       16.62       18.24      4.06 o
  -3 -10  -3       16.62       18.18      4.09 o
  -3  10  -3       16.62       20.68      6.05 o
   3  10   3       16.62       10.06      5.07 o
   3  10   3       16.62       26.25      6.39 o
  -3 -10  -3       16.62       34.41     11.91 o
  -3 -10  -3       16.62       17.09      6.00 o
  -4 -10  -3        7.97        9.41      5.77 o
   4  10   3        7.97        9.55      5.58 o
   4 -10   3        7.97       11.29      4.57 o
  -4  10  -3        7.97        6.67      4.09 o
  -4  10  -3        7.97       10.31      3.33 o
  -4 -10  -3        7.97        8.88      3.70 o
  -4  10  -3        7.97        7.65      5.77 o
  -4  10  -3        7.97        9.97      3.00 o
  -5  10  -3      107.23      128.23     12.75 o
  -5 -10  -3      107.23      125.12     13.96 o
  -5  10  -3      107.23      112.43     11.24 o
  -5  10  -3      107.23      151.41     13.90 o
   5  10   3      107.23      136.22     13.96 o
  -6 -10  -3        0.57        4.85      8.07 o
  -6  10  -3        0.57       -1.09      5.80 o
  -6  10  -3        0.57       -1.74      5.49 o
   6  10   3        0.57        0.95      6.14 o
  -6  10  -3        0.57        2.41      6.28 o
  -7  10  -3        0.99        4.54      6.78 o
  -7  10  -3        0.99        2.52      7.26 o
  -7 -10  -3        0.99        8.80      8.46 o
   7  10   3        0.99        2.33      7.40 o
  -8  10  -3        4.82        9.39      8.69 o
  -8  10  -3        4.82       13.84      8.49 o
  -8 -10  -3        4.82       24.18     10.87 o
  -7  11   3        5.29        6.53      6.16 o
  -7  11   3        5.29       -4.31      7.93 o
   7  11  -3        5.29       -6.02      6.02 o
  -6  11   3       22.35       19.53      8.77 o
  -6 -11   3       22.35        8.35      7.85 o
  -6  11   3       22.35       17.04      7.17 o
   6  11  -3       22.35       22.75      7.96 o
  -5 -11   3       11.94        5.04      6.47 o
  -5  11   3       11.94        6.53      6.70 o
   5  11  -3       11.94       13.17      6.22 o
   5 -11  -3       11.94        2.52      5.38 o
  -5  11   3       11.94        8.01      6.25 o
   4 -11  -3      107.28      116.97     11.77 o
  -4  11   3      107.28      123.75     12.78 o
  -4 -11   3      107.28      115.40     11.66 o
   4  11  -3      107.28      106.15     11.41 o
  -4  11   3      107.28       94.24     11.15 o
  -3 -11   3        0.32      269.83     21.04 o
  -2  11   3      188.58      184.95     13.96 o
   2  11  -3      188.58      189.07     13.82 o
   2 -11  -3      188.58      172.20     13.96 o
  -2  11   3      188.58      182.87     14.38 o
  -2 -11   3      188.58      162.36     13.48 o
  -2  11   3      188.58      161.80     14.24 o
  -1  11   3        6.00        5.24      3.22 o
   1  11  -3        6.00        5.27      2.89 o
  -1 -11   3        6.00        5.94      2.89 o
  -1  11   3        6.00       12.89      4.03 o
  -1  11   3        6.00       13.31      4.71 o
  -1  11   3        6.00       -0.81      2.33 o
   1 -11  -3        6.00       12.36      3.92 o
   0 -11  -3       31.65       34.19      5.41 o
   0  11   3       31.65       29.23      5.21 o
   0  11   3       31.65       41.53      5.97 o
   0  11   3       31.65       31.38      5.18 o
   0 -11  -3       31.65       37.24      6.05 o
   1  11   3       34.61       35.84      6.08 o
  -1 -11  -3       34.61       28.97      5.44 o
   1  11   3       34.61       37.30      5.49 o
   1  11   3       34.61       33.23      5.35 o
  -1 -11  -3       34.61       33.60      5.74 o
  -2 -11  -3      132.01      119.66     11.80 o
   2  11   3      132.01      135.25     12.11 o
  -2  11  -3      132.02      118.07     11.85 o
  -2 -11  -3      132.01      126.19     10.31 o
   2 -11   3      132.02      135.72      9.36 o
   2  11   3      132.01      111.96     11.41 o
  -3  11  -3        1.32        1.71      3.42 o
  -3 -11  -3        1.32        2.58      5.46 o
  -3 -11  -3        1.32        7.40      4.17 o
   3  11   3        1.32       -0.03      4.48 o
  -3  11  -3        1.32        5.10      5.77 o
  -4 -11  -3       29.49       17.18      6.89 o
   4  11   3       29.49       29.42      7.43 o
  -4 -11  -3       29.49       31.83      5.16 o
  -4  11  -3       29.49       23.71      7.43 o
  -4  11  -3       29.49       28.27      5.60 o
  -5  11  -3        9.24       26.93      6.42 o
  -5 -11  -3        9.24        8.15      6.86 o
  -5  11  -3        9.24       16.48      4.40 o
  -5  11  -3        9.24        2.44      6.81 o
   5  11   3        9.24       12.58      6.44 o
  -6  11  -3        0.62       -0.14      4.93 o
  -6  11  -3        0.62        9.19      7.00 o
   6  11   3        0.62       -2.52      6.50 o
  -6 -11  -3        0.62        0.06      6.64 o
  -7 -11  -3       41.09       53.43     11.74 o
   7  11   3       41.09       28.30     10.03 o
  -7  11  -3       41.09       54.42     11.21 o
  -7  11  -3       41.09       35.98      8.29 o
   7  12  -3        9.67       17.23      8.27 o
  -7  12   3        9.67        8.94      6.95 o
  -7  12   3        9.67       15.77      9.50 o
  -6  12   3       45.33       48.53     10.56 o
   6  12  -3       45.33       37.35      8.80 o
  -6  12   3       45.33       26.51      7.51 o
   5  12  -3       61.50       75.35     10.14 o
  -5  12   3       61.50       59.49     10.37 o
  -4  12   3      158.94      143.60     14.01 o
  -4  12   3      158.94      132.89     13.17 o
   4  12  -3      158.94      152.62     13.68 o
  -3  12   3      245.80      228.57     18.08 o
  -3  12   3      245.80      251.16     18.16 o
  -3  12   3      245.80      207.38     18.36 o
   3 -12  -3      245.80      221.95     18.13 o
   3  12  -3      245.80      237.26     18.25 o
  -2 -12   3       39.55       40.24      6.14 o
  -2  12   3       39.55       43.40      7.99 o
  -2  12   3       39.55       35.75      5.77 o
  -2  12   3       39.55       43.49      5.74 o
   2 -12  -3       39.55       30.29      6.08 o
   2  12  -3       39.55       35.78      5.80 o
  -2  12   3       39.55       33.68      6.44 o
  -1  12   3       20.44       15.05      4.76 o
  -1  12   3       20.44       20.31      4.71 o
  -1 -12   3       20.44       19.47      3.78 o
   1 -12  -3       20.44       18.86      4.46 o
   1  12  -3       20.44       17.32      3.70 o
  -1  12   3       20.44       12.52      5.30 o
  -1  12   3       20.44       19.78      4.54 o
   0  12   3       70.47       71.37      8.21 o
   0  12   3       70.47       89.45      8.69 o
   0 -12  -3       70.47       83.76      8.43 o
   1  12   3        0.24        4.29      3.59 o
  -1 -12  -3        0.24       -3.56      3.56 o
  -1 -12  -3        0.24       -0.45      3.95 o
   1  12   3        0.24        2.86      4.31 o
  -2 -12  -3      453.03      430.69     26.61 o
  -2 -12  -3      453.03      426.96     29.49 o
   2  12   3      453.03      373.75     29.49 o
   3  12   3      116.27      136.56     13.93 o
  -3 -12  -3      116.27      188.32     15.10 o
  -3  12  -3      116.27      120.84     11.69 o
  -3 -12  -3      116.27      181.98     12.30 o
  -3  12  -3      116.27      141.46     13.98 o
   4  12   3        4.04        0.59      5.41 o
  -4  12  -3        4.04        7.40      4.74 o
  -4 -12  -3        4.04       -1.51      5.77 o
  -4  12  -3        4.04       -0.03      5.86 o
   5  12   3        6.33        7.90      6.58 o
  -5  12  -3        6.33        5.80      6.00 o
  -5  12  -3        6.33       13.79      7.51 o
  -5 -12  -3        6.33        6.08      6.86 o
  -6  12  -3        4.22        2.94      4.60 o
   6  12   3        4.22        9.08      7.43 o
  -6  12  -3        4.22       12.58      8.46 o
  -6 -12  -3        4.22       13.67      8.69 o
  -7  12  -3       20.02       20.73      9.75 o
  -7 -12  -3       20.02       26.48     10.79 o
  -7  12  -3       20.02       34.74      7.59 o
   7  12   3       20.02       20.62      9.53 o
   6  13  -3       10.15       20.96      7.45 o
  -6  13   3       10.15       15.86      6.67 o
  -6  13   3       10.15       13.14      9.08 o
   5  13  -3       47.95       60.97      9.19 o
  -5  13   3       47.95       44.44      9.78 o
  -5  13   3       47.95       40.94      7.54 o
   4  13  -3       20.38       21.04      6.11 o
  -4  13   3       20.38        6.53      4.99 o
  -4  13   3       20.38       11.26      7.09 o
   3  13  -3       11.25       25.50      6.28 o
  -3  13   3       11.25       16.76      6.86 o
  -3  13   3       11.25       45.42      6.72 o
  -2  13   3        1.44       -2.58      4.12 o
  -2  13   3        1.44       -3.28      3.28 o
   2  13  -3        1.44       -2.33      3.70 o
  -2  13   3        1.44       -4.43      5.18 o
  -1  13   3        2.27        7.48      5.35 o
  -1  13   3        2.27        0.03      3.36 o
   1  13  -3        2.27        4.26      3.31 o
  -1  13   3        2.27        1.01      3.98 o
  -1  13   3        2.27       -0.73      4.15 o
   0 -13  -3       12.29        9.02      4.40 o
   0  13   3       12.29       12.64      4.68 o
   0  13   3       12.29       12.02      4.29 o
   0  13   3       12.29       20.29      5.63 o
  -1 -13  -3        0.14        5.07      4.54 o
   1  13   3        0.14        2.07      3.92 o
  -2 -13  -3       47.24       40.07      7.43 o
   2  13   3       47.24       47.86      7.62 o
  -3 -13  -3        0.72        3.31      5.66 o
  -3  13  -3        0.72        2.30      3.73 o
  -3  13  -3        0.72       -1.63      5.55 o
   3  13   3        0.72        1.88      5.27 o
  -4  13  -3       37.77       36.20      6.53 o
  -4  13  -3       37.77       27.60      8.46 o
   4  13   3       37.77       41.53      8.57 o
  -4 -13  -3       37.77       45.67      8.57 o
  -5  13  -3        0.25       -6.33      6.33 o
  -5  13  -3        0.25       -2.41      5.46 o
   5  13   3        0.25       -1.85      5.41 o
   6  13   3       36.83       44.83     10.20 o
  -6  13  -3       36.83       66.07     12.08 o
  -6  14   3        3.26        2.49      5.86 o
   6  14  -3        3.26       11.26      6.89 o
  -5  14   3       27.43       23.87      8.74 o
  -5  14   3       27.43       26.73      6.08 o
   5  14  -3       27.43       25.97      7.51 o
  -4  14   3        5.24       -0.78      5.38 o
  -4  14   3        5.24        2.35      4.31 o
   4  14  -3        5.24        2.49      4.96 o
  -4  14   3        5.24        3.47      4.60 o
  -4  14   3        5.24        2.52      6.61 o
   3  14  -3        0.33        0.34      4.43 o
  -3  14   3        0.33        5.94      4.43 o
  -3  14   3        0.33        3.08      6.11 o
  -3  14   3        0.33        0.20      4.54 o
  -2  14   3       20.59       18.89      5.94 o
  -2  14   3       20.59       13.53      4.82 o
  -2  14   3       20.59       23.96      7.15 o
  -1  14   3      144.72      144.83     12.41 o
  -1  14   3      144.72      133.67     12.92 o
   1  14  -3      144.72      133.84     11.60 o
  -1  14   3      144.72      176.24     13.90 o
   0  14   3        0.80        5.30      5.18 o
   0  14   3        0.80       -0.73      3.78 o
   1  14   3       91.42      108.00     10.70 o
   2  14   3      107.10      112.96     12.30 o
   3  14   3       17.42       17.15      6.70 o
  -3  14  -3       17.42       16.64      4.85 o
  -4  14  -3       45.73       46.93     10.03 o
  -4  14  -3       45.73       46.01      7.15 o
   4  14   3       45.73       33.32      8.35 o
   5  14   3        5.38        4.12      6.53 o
  -5  14  -3        5.38       -1.96      7.71 o
  -5  14  -3        5.38       -0.22      6.02 o
   6  14   3        0.00        5.63      7.85 o
  -5  15   3        3.85       -4.48      4.48 o
  -5  15   3        3.85        6.22      6.39 o
   5  15  -3        3.85       10.65      6.36 o
  -5  15   3        3.85       -6.30      6.98 o
  -4  15   3       15.70       20.57      8.21 o
   4  15  -3       15.70       16.20      6.16 o
  -4  15   3       15.70       21.86      6.75 o
   3  15  -3        0.61        4.79      5.24 o
  -3  15   3        0.61       12.22      5.74 o
  -3  15   3        0.61        1.32      6.00 o
  -3  15   3        0.61       19.11      6.11 o
   2  15  -3       25.24       16.84      5.46 o
  -2  15   3       25.24       23.93      7.57 o
  -2  15   3       25.24       26.70      6.08 o
  -2  15   3       25.24       19.92      6.19 o
  -1  15   3        8.26        8.32      5.07 o
   1  15  -3        8.26       -3.73      3.92 o
  -1  15   3        8.26       11.68      5.94 o
  -1  15   3        8.26        5.83      4.60 o
   0  15   3        0.19       -1.49      3.98 o
   1  15   3       24.05       30.91      6.75 o
   2  15   3       24.51       38.47      7.65 o
  -3  15  -3       79.15       71.06      7.85 o
   3  15   3       79.15       73.67     10.40 o
  -4  15  -3       14.13       20.03      8.41 o
   4  15   3       14.13       13.73      6.84 o
  -4  15  -3       14.13       10.34      5.32 o
   5  15   3        3.63       -2.38      5.86 o
  -5  15  -3        3.63       -1.60      5.91 o
   4  16  -3        2.17       11.24      6.25 o
  -4  16   3        2.17        6.30      6.08 o
  -4  16   3        2.17       -2.27      7.17 o
  -3  16   3       28.84       31.44      7.20 o
  -3  16   3       28.84       28.66      8.85 o
   3  16  -3       28.84       24.94      6.78 o
  -3  16   3       28.84       30.21      7.20 o
  -2  16   3       14.58        6.75      5.30 o
   2  16  -3       14.58       13.79      5.46 o
  -2  16   3       14.58       15.86      7.15 o
  -2  16   3       14.58       16.98      5.80 o
  -1  16   3        8.90        4.68      5.04 o
   1  16  -3        8.90        0.20      4.26 o
  -1  16   3        8.90        2.77      4.74 o
  -1  16   3        8.90        7.51      6.72 o
   0  16   3        8.00        8.07      5.60 o
   0  16   3        8.00       11.21      5.07 o
   1  16   3        6.13        5.94      5.49 o
   2  16   3       26.86       27.85      7.40 o
   3  16   3        8.37        4.12      5.88 o
  -3  16  -3        8.37        5.24      4.15 o
   4  16   3       14.41        0.14      6.28 o
  -4  16  -3       14.41       11.35      5.55 o
   3  17  -3        4.54        1.43      5.38 o
  -3  17   3        4.54        9.39      7.79 o
  -3  17   3        4.54        7.26      5.97 o
  -2  17   3        2.41       -0.25      5.02 o
   2  17  -3        2.41       -3.78      4.54 o
  -2  17   3        2.41        7.82      5.35 o
  -2  17   3        2.41       -5.77      5.77 o
  -1  17   3       11.74       11.52      5.72 o
   1  17  -3       11.74        5.21      4.71 o
  -1  17   3       11.74        9.53      7.00 o
  -1  17   3       11.74        9.36      5.32 o
   0  17   3        2.11        0.22      4.82 o
   0  17   3        2.11        5.10      5.63 o
   1  17   3        1.85        7.00      5.58 o
   2  17   3       15.67       22.05      7.20 o
   3  17   3        1.49        3.33      6.22 o
  -3  17  -3        1.49       -4.03      4.03 o
   0  18   3       12.12       16.00      6.16 o
  -9   0   4        7.44       -5.13      8.43 o
   9   0  -4        7.44        3.08      7.85 o
   8   0  -4      184.19      168.99     17.07 o
  -8   0   4      184.19      160.50     17.38 o
   7   0  -4       38.19       37.72      8.10 o
   7   0  -4       38.19       37.69      7.59 o
   6   0  -4        2.15       -4.17      4.17 o
   6   0  -4        2.15       -2.66      6.00 o
   6   0  -4        2.15        0.50      3.89 o
   5   0  -4       70.44       91.63     13.39 o
   5   0  -4       70.44       72.91      8.57 o
   5   0  -4       70.44       83.70      9.33 o
  -4   0   4      890.58      900.48     60.18 o
   4   0  -4      890.58      885.75     58.95 o
   4   0  -4      890.58      906.49     75.26 o
   4   0  -4      890.58      908.29     60.18 o
   3   0  -4      297.99      317.44     22.82 o
   3   0  -4      297.99      327.23     22.63 o
   3   0  -4      297.99      318.71     28.60 o
  -3   0   4      297.99      339.32     22.94 o
   2   0  -4     3614.81     3355.04    214.60 o
  -2   0   4     3614.81     3461.46    214.60 o
  -2   0   4     3614.81     3438.62    220.53 o
   2   0  -4     3614.81     3410.98    220.58 o
  -1   0   4     3210.10     3209.28    207.52 o
   1   0  -4     3210.10     3255.51    207.41 o
   1   0  -4     3210.10     3103.86    201.68 o
  -1   0   4     3210.10     3291.32    207.32 o
  -1   0   4     3210.10     3204.97    201.68 o
   0   0  -4     9849.24     9560.58    674.16 o
   0   0   4     9849.24    10086.84    674.10 o
   0   0   4     9849.24    11501.20    655.36 o
   0   0  -4     9849.24    10864.20    655.51 o
   0   0   4     9849.24    10457.20    674.37 o
  -1   0  -4     3215.00     2975.42    194.40 o
   1   0   4     3215.00     3062.57    194.40 o
   1   0   4     3215.00     3301.47    200.04 o
   1   0   4     3215.00     3057.07    249.30 o
   2   0   4       49.98       50.95      3.98 o
   2   0   4       49.98       51.68      5.44 o
   2   0   4       49.98       68.80      8.88 o
  -2   0  -4       49.98       47.58      5.60 o
   2   0   4       49.98       55.65      5.97 o
  -2   0  -4       49.98       58.29      8.41 o
  -3   0  -4      619.66      620.41     42.12 o
  -3   0  -4      619.66      659.19     43.02 o
  -3   0  -4      619.66      612.44     53.51 o
   3   0   4      619.66      650.77     42.85 o
   3   0   4      619.66      623.28     37.10 o
  -3   0  -4      619.66      654.37     37.15 o
   3   0   4      619.66      614.77     53.54 o
   4   0   4      162.17      176.02     14.18 o
  -4   0  -4      162.17      191.15     11.60 o
  -4   0  -4      162.17      167.16     14.46 o
  -4   0  -4      162.17      165.34     18.22 o
   4   0   4      162.17      166.07     18.11 o
  -4   0  -4      162.17      174.95     14.29 o
   5   0   4       50.74       54.98      7.76 o
  -5   0  -4       50.74       60.89      8.83 o
  -5   0  -4       50.74       59.01      8.21 o
  -5   0  -4       50.74       53.38      5.80 o
   5   0   4       50.74       59.91     12.55 o
  -5   0  -4       50.74       70.28     12.69 o
  -6   0  -4      168.99      158.96     11.80 o
  -6   0  -4      168.99      164.23     19.59 o
   6   0   4      168.99      168.66     20.04 o
  -6   0  -4      168.99      150.19     15.33 o
   6   0   4      168.99      164.54     14.74 o
  -6   0  -4      168.99      144.98     15.50 o
  -7   0  -4      158.80      143.07     19.73 o
  -7   0  -4      158.80      164.73     16.90 o
  -7   0  -4      158.80      161.14     12.33 o
  -8   0  -4       77.09       55.79     12.11 o
  -8   0  -4       77.09       80.00     17.32 o
  -8   0  -4       77.09       59.63      8.18 o
  -9   0  -4        8.40        5.18      9.53 o
  -9   0  -4        8.40        1.49     13.03 o
   9  -1  -4        0.32       -4.01      7.65 o
  -9  -1   4        0.32        5.66      8.80 o
   9   1  -4        0.32       -4.03      7.12 o
  -9   1   4        0.32       -7.99      7.99 o
  -8  -1   4       26.06       46.60     10.62 o
  -8   1   4       26.06       52.09     11.07 o
   8   1  -4       26.06       59.79     10.51 o
   8  -1  -4       26.06       56.04     10.37 o
   7  -1  -4       17.54       17.20      5.77 o
   7  -1  -4       17.54       15.30      6.53 o
   7   1  -4       17.54       23.34      6.42 o
   7   1  -4       17.54        9.47      5.69 o
   6   1  -4        1.37       -1.40      4.01 o
   6   1  -4        1.37        2.16      6.64 o
   6   1  -4        1.37       -3.59      4.48 o
   6  -1  -4        1.37        6.95      7.03 o
   6  -1  -4        1.37       -4.17      4.43 o
  -6  -1   4        1.37        4.26      8.04 o
   6  -1  -4        1.37        2.16      3.84 o
  -5  -1   4        7.95       -1.29      6.53 o
   5   1  -4        7.95        4.29      6.33 o
   5  -1  -4        7.95        1.49      4.03 o
   5  -1  -4        7.95        2.38      3.36 o
  -5   1   4        7.95        3.81      3.61 o
   5   1  -4        7.95        5.41      3.89 o
   5   1  -4        7.95       -0.17      4.12 o
   5  -1  -4        7.95        5.02      6.56 o
  -4   1   4       55.31       66.13      7.23 o
  -4  -1   4       55.31       80.73     11.32 o
   4  -1  -4       55.31       63.25      6.98 o
   4  -1  -4       55.31       71.32      7.73 o
   4   1  -4       55.31       58.15      7.15 o
   4   1  -4       55.31       58.45      7.29 o
   4  -1  -4       55.31       68.09     10.54 o
   4   1  -4       55.31       74.57     10.87 o
   3   1  -4      829.48      964.05     74.32 o
   3   1  -4      829.48      866.57     57.98 o
   3   1  -4      829.48      881.03     59.41 o
   3  -1  -4      829.48      967.56     74.43 o
   3  -1  -4      829.48      816.03     57.92 o
  -3   1   4      829.48      913.74     59.44 o
   3  -1  -4      829.48      870.25     59.33 o
   2   1  -4        9.64        5.94      2.58 o
  -2   1   4        9.64        6.22      2.83 o
  -2  -1   4        9.64        5.02      1.99 o
  -2  -1   4        9.64        7.68      2.75 o
   2  -1  -4        9.64        1.06      1.68 o
   2   1  -4        9.64        3.59      1.96 o
   2  -1  -4        9.64        6.98      2.75 o
   2   1  -4        9.64        4.71      3.45 o
  -2   1   4        9.64        3.31      2.07 o
   1   1  -4     1370.62     1276.16     81.77 o
  -1   1   4     1370.63     1222.89     79.72 o
   1  -1  -4     1370.63     1220.13     79.74 o
  -1   1   4     1370.63     1229.20     82.03 o
   1  -1  -4     1370.63     1294.64     81.91 o
  -1   1   4     1370.63     1260.30     81.80 o
  -1  -1   4     1370.62     1233.20     81.80 o
  -1  -1   4     1370.62     1304.97     81.69 o
   1   1  -4     1370.62     1237.26     79.60 o
   1  -1  -4     1370.63     1264.97     82.00 o
  -1  -1   4     1370.62     1295.71     79.66 o
   0   1  -4     2119.78     1884.45    136.00 o
   0  -1  -4     2119.78     2187.40    136.39 o
   0  -1   4     2119.78     2037.58    136.05 o
   0   1   4     2119.78     2258.75    132.60 o
   0   1   4     2119.78     2129.00    136.39 o
   0  -1   4     2119.78     2333.34    132.49 o
   0  -1   4     2119.78     1956.51    135.94 o
   0   1  -4     2119.78     2177.28    136.25 o
   0  -1  -4     2119.78     2140.47    132.57 o
   0   1  -4     2119.78     2096.38    132.38 o
   0   1   4     2119.78     2004.11    136.16 o
   1   1   4       18.69       97.93      7.79 o
   2   1   4      570.08      564.13     37.27 o
  -2   1  -4      570.08      534.63     36.23 o
   2   1   4      570.08      519.67     46.53 o
  -2   1  -4      570.08      520.82     46.11 o
  -2  -1  -4      570.08      553.35     36.54 o
   2  -1   4      570.08      537.66     46.31 o
   2  -1   4      570.08      558.21     32.56 o
  -2   1  -4      570.08      543.92     37.05 o
   2   1   4      570.08      567.39     36.65 o
   2  -1   4      570.08      578.39     36.37 o
   2  -1   4      570.08      563.88     36.94 o
   2   1   4      570.08      544.63     32.08 o
  -2  -1  -4      570.08      591.41     46.79 o
  -2  -1  -4      570.08      563.57     37.30 o
   3  -1   4       36.66      114.66     12.83 o
   4   1   4      179.68      216.64     17.29 o
  -4  -1  -4      179.68      231.74     13.90 o
  -4   1  -4      179.68      189.53     17.04 o
  -4   1  -4      179.68      242.73     21.81 o
  -4   1  -4      179.68      206.55     14.43 o
  -4  -1  -4      179.68      264.34     22.79 o
   4  -1   4      179.68      201.61     16.85 o
  -4  -1  -4      179.68      246.12     17.77 o
  -5   1  -4       50.00       27.32      7.26 o
   5  -1   4       50.00       50.80      6.87 o
  -5  -1  -4       50.00       37.10      7.82 o
   5   1   4       50.00       46.49     11.38 o
  -5   1  -4       50.00       51.03      5.72 o
   5   1   4       50.00       47.38      7.31 o
  -5  -1  -4       50.00       50.78      7.40 o
   5  -1   4       50.00       55.71     11.43 o
  -5   1  -4       50.00       41.89     11.01 o
  -5  -1  -4       50.00       41.78      4.71 o
  -5   1  -4       50.00       34.89      6.78 o
  -5  -1  -4       50.00       45.03     11.29 o
  -6   1  -4       11.80       14.82      9.78 o
  -6  -1  -4       11.80       24.10     10.98 o
   6   1   4       11.80       10.48      5.35 o
   6  -1   4       11.80        5.72      4.96 o
   6  -1   4       11.80       -6.33      9.16 o
  -6  -1  -4       11.80        0.67      3.47 o
   6   1   4       11.80       16.76     10.37 o
  -6   1  -4       11.80        8.38      4.43 o
  -6   1  -4       11.80        5.41      6.98 o
  -6  -1  -4       11.80        0.06      6.67 o
  -6   1  -4       11.80        3.84      5.97 o
  -7   1  -4       48.06       60.33     15.24 o
  -7  -1  -4       48.06       52.46     11.01 o
  -7  -1  -4       48.06       52.54     15.24 o
  -7   1  -4       48.06       68.03      8.04 o
  -7   1  -4       48.06       61.87     11.29 o
  -7  -1  -4       48.06       70.72      7.31 o
  -8   1  -4       14.30       19.64      5.97 o
  -8  -1  -4       14.30        1.93      8.63 o
  -8  -1  -4       14.30       13.34     13.03 o
  -8   1  -4       14.30       15.94      8.94 o
  -8   1  -4       14.30        1.06     11.12 o
  -9   1  -4        9.91        2.10      9.08 o
  -9  -1  -4        9.91       -0.39      9.11 o
  -9   1  -4        9.91       22.02     13.81 o
   9   2  -4        5.31        1.23      7.20 o
  -9   2   4        5.31        8.91      9.33 o
  -9  -2   4        5.31       -2.52      8.07 o
   9  -2  -4        5.31       -1.77      7.57 o
  -8   2   4      102.64       84.82     12.92 o
   8   2  -4      102.64       89.31     12.41 o
   8  -2  -4      102.64       87.54     12.58 o
  -8  -2   4      102.64       88.94     13.25 o
  -7  -2   4      156.66      128.47     14.80 o
   7  -2  -4      156.66      124.88     13.54 o
   7   2  -4      156.66      148.03     14.49 o
   7   2  -4      156.66      141.67     14.21 o
  -7  -2   4      156.66      130.04     18.47 o
   6   2  -4        0.52        1.60      4.88 o
   6   2  -4        0.52       -5.74      5.74 o
  -6   2   4        0.52       -0.62      3.73 o
   6  -2  -4        0.52       -1.01      3.25 o
   6   2  -4        0.52       -0.64      4.09 o
  -6  -2   4        0.52       -7.82      7.82 o
   6  -2  -4        0.52       -1.96      6.47 o
   6  -2  -4        0.52        0.31      4.96 o
   5   2  -4      116.37       97.36     13.23 o
   5  -2  -4      116.36       96.88     10.54 o
  -5  -2   4      116.37       93.94     13.31 o
  -5   2   4      116.36      111.06     10.31 o
   5   2  -4      116.37       90.97     10.26 o
   5  -2  -4      116.36      109.91     13.82 o
   5   2  -4      116.37       97.81     10.29 o
   5  -2  -4      116.36      115.97     10.17 o
  -4  -2   4      247.97      215.32     20.60 o
   4  -2  -4      247.97      209.71     16.15 o
   4   2  -4      247.97      202.06     16.34 o
  -4   2   4      247.97      225.64     16.51 o
   3   2  -4      376.27      413.41     28.18 o
  -3   2   4      376.27      393.58     27.62 o
   3  -2  -4      376.27      388.14     27.54 o
  -3   2   4      376.27      430.04     28.10 o
  -3  -2   4      376.27      408.44     35.17 o
   3   2  -4      376.27      384.24     27.37 o
   3   2  -4      376.27      402.58     34.94 o
   3  -2  -4      376.27      413.13     27.96 o
   2   2  -4      907.04      890.13     57.62 o
   2   2  -4      907.04      812.50     71.61 o
   2  -2  -4      907.04      876.53     57.62 o
   2  -2  -4      907.04      892.97     56.47 o
   2   2  -4      907.04      851.22     56.11 o
  -2  -2   4      907.04      847.68     56.11 o
  -2   2   4      907.04      936.15     56.53 o
  -2  -2   4      907.04      854.20     71.81 o
  -2   2   4      907.04      925.64     57.73 o
   1   2  -4      942.94      871.42     56.03 o
  -1  -2   4      942.94      864.76     56.03 o
  -1   2   4      942.94      856.41     54.96 o
   1  -2  -4      942.94      816.74     54.79 o
  -1  -2   4      942.94      890.99     54.65 o
  -1   2   4      942.94      879.15     56.26 o
   1   2  -4      942.94      871.90     56.17 o
   1   2  -4      942.94      811.28     69.67 o
  -1   2   4      942.94      857.08     56.48 o
   1  -2  -4      942.94      864.67     56.23 o
   1   2  -4      942.94      851.46     54.57 o
   0   2  -4      847.90      781.77     54.70 o
   0   2   4      847.90      780.93     54.98 o
   0  -2  -4      847.90      868.12     55.21 o
   0   2  -4      847.90      836.05     53.24 o
   0   2  -4      847.90      857.84     68.20 o
   0  -2   4      847.90      773.36     54.53 o
   0  -2  -4      847.90      861.69     53.75 o
   0  -2   4      847.90      906.33     53.38 o
   0  -2   4      847.90      812.10     54.62 o
   0   2  -4      847.90      869.05     54.84 o
   0   2   4      847.90      865.79     55.32 o
   0   2   4      847.90      888.19     53.77 o
   1  -2   4       27.01       29.65      3.19 o
   1  -2   4       27.01       27.52      5.10 o
   1  -2   4       27.01       23.68      3.28 o
  -1   2  -4       27.01       24.10      3.22 o
  -1   2  -4       27.01       29.51      3.39 o
  -1  -2  -4       27.01       21.16      3.70 o
  -1   2  -4       27.01       34.55      4.71 o
   1   2   4       27.01       23.96      3.95 o
   2  -2   4        2.34        3.03      3.73 o
  -2  -2  -4        2.34        1.77      2.35 o
  -2  -2  -4        2.34        1.60      2.97 o
   2   2   4        2.34        3.25      4.90 o
  -2   2  -4        2.34        5.63      3.84 o
   2   2   4        2.34        0.84      2.52 o
  -2   2  -4        2.34        2.41      2.69 o
   2   2   4        2.34       -2.07      2.58 o
   2  -2   4        2.34        4.09      1.88 o
   2  -2   4        2.34        1.49      2.38 o
  -2  -2  -4        2.34       -0.34      4.74 o
  -2   2  -4        2.34        2.55      2.07 o
   2  -2   4        2.34        3.61      1.96 o
   3  -2   4     1873.61     2115.84    133.66 o
  -3   2  -4     1873.61     1997.88    118.72 o
  -3   2  -4     1873.61     1994.79    130.45 o
   3   2   4     1873.61     2114.85    134.30 o
  -3  -2  -4     1873.61     2133.03    134.33 o
   3  -2   4     1873.61     2076.67    118.69 o
  -3   2  -4     1873.61     2020.39    133.88 o
  -3  -2  -4     1873.61     2072.65    167.45 o
   3  -2   4     1873.61     1990.31    166.83 o
  -3   2  -4     1873.61     2120.57    130.37 o
  -3  -2  -4     1873.61     1876.18    130.73 o
   3   2   4     1873.61     2139.02    167.59 o
  -3   2  -4     1873.61     2089.33    166.64 o
  -4  -2  -4       81.68       81.44      9.78 o
   4   2   4       81.68       87.57     13.59 o
  -4  -2  -4       81.68      108.48     14.52 o
  -4   2  -4       81.68       90.91     11.55 o
   4  -2   4       81.68      115.12     13.84 o
   4   2   4       81.68       84.18      9.16 o
  -4   2  -4       81.68       86.06      7.54 o
   4  -2   4       81.68       83.31      8.52 o
  -4   2  -4       81.68       87.49      8.91 o
  -4  -2  -4       81.68       93.40      9.61 o
  -4   2  -4       81.68       92.53      9.47 o
  -4   2  -4       81.68       98.17      9.84 o
  -5  -2  -4        0.02       -6.56      6.56 o
  -5   2  -4        0.02        0.92      2.44 o
   5  -2   4        0.02       -6.14      6.14 o
  -5  -2  -4        0.02       -1.99      1.99 o
   5   2   4        0.02       -3.53      3.53 o
  -5  -2  -4        0.02       -4.85      4.85 o
   5  -2   4        0.02       -0.08      3.25 o
  -5   2  -4        0.02       -3.28      4.74 o
  -5   2  -4        0.02       -3.36      6.47 o
   5   2   4        0.02       -4.46      6.78 o
  -5   2  -4        0.02       -1.96      3.22 o
   6  -2   4       15.19       18.16      5.72 o
   6   2   4       15.19       17.34      6.11 o
   6  -2   4       15.19        7.17      9.33 o
  -6   2  -4       15.19        9.81      4.71 o
   6   2   4       15.19       16.22     10.09 o
  -6  -2  -4       15.19       13.17      7.37 o
  -6   2  -4       15.19       13.84      6.50 o
  -6  -2  -4       15.19       16.17      3.75 o
  -6   2  -4       15.19       11.74      7.23 o
  -7  -2  -4       25.90       29.00     14.21 o
  -7   2  -4       25.90       29.53      6.36 o
  -7  -2  -4       25.90       18.24      8.83 o
  -7   2  -4       25.90       38.08     12.53 o
  -7   2  -4       25.90       27.24      8.94 o
  -7  -2  -4       25.90       27.26      4.85 o
  -8   2  -4       13.58        4.26      7.96 o
  -8  -2  -4       13.58       16.95     13.51 o
  -8   2  -4       13.58       25.30      6.70 o
  -8  -2  -4       13.58       19.47      9.47 o
  -8   2  -4       13.58       19.08     11.85 o
  -9   2  -4        0.68       -0.06     11.54 o
  -9   2  -4        0.68        2.21      9.02 o
  -9  -2  -4        0.68       -5.97      8.74 o
  -9   3   4       43.51       41.67      9.27 o
   9  -3  -4       43.51       26.90      9.84 o
  -9  -3   4       43.51       33.96     10.93 o
  -9   3   4       43.51       28.16     10.84 o
   9   3  -4       43.51       40.60     10.03 o
  -8  -3   4       38.52       21.38      8.80 o
   8  -3  -4       38.52       39.54      8.88 o
   8   3  -4       38.52       35.64      9.11 o
   8   3  -4       38.52       36.68      8.77 o
  -8   3   4       38.52       13.79      8.43 o
   7   3  -4      114.86      153.04     19.95 o
   7   3  -4      114.86       89.39     12.53 o
  -7  -3   4      114.86       85.72     13.03 o
  -7  -3   4      114.86      137.51     20.60 o
   7  -3  -4      114.86      104.50     12.89 o
   7   3  -4      114.86      113.66     12.61 o
   6  -3  -4       32.30       38.92     11.18 o
   6   3  -4       32.30       31.66      6.98 o
   6  -3  -4       32.30       32.53      7.12 o
   6  -3  -4       32.30       39.51      6.75 o
  -6  -3   4       32.30       27.66     10.56 o
  -6   3   4       32.30       44.75      7.37 o
   6   3  -4       32.30       42.87      7.79 o
   6   3  -4       32.30       46.82     11.40 o
  -5  -3   4       27.51        6.58      7.62 o
   5   3  -4       27.51       33.29      9.27 o
   5   3  -4       27.51       23.65      5.80 o
   5  -3  -4       27.51       28.64      5.24 o
   5  -3  -4       27.51       28.10      9.67 o
   5   3  -4       27.51       28.97      6.30 o
  -5   3   4       27.51       27.60      5.58 o
   5  -3  -4       27.51       28.44      6.16 o
   4  -3  -4       81.28       78.49     10.62 o
  -4   3   4       81.28       77.88      7.73 o
   4   3  -4       81.28       58.21      7.57 o
   4   3  -4       81.28       71.60      7.93 o
   4  -3  -4       81.28       84.18      8.32 o
   4  -3  -4       81.28       63.39      7.29 o
   4   3  -4       81.28       73.00     10.20 o
  -4  -3   4       81.28       75.52     11.69 o
   3   3  -4     3061.24     3272.37    223.38 o
  -3   3   4     3061.24     3422.27    217.42 o
   3  -3  -4     3061.24     3382.83    223.23 o
  -3   3   4     3061.24     3560.30    223.46 o
   3  -3  -4     3061.24     3387.99    217.51 o
   3   3  -4     3061.24     3768.78    278.56 o
   3   3  -4     3061.24     3076.81    217.08 o
  -3  -3   4     3061.24     3772.25    278.70 o
   2   3  -4      205.59      223.50     15.45 o
   2   3  -4      205.59      229.27     15.73 o
  -2   3   4      205.59      215.28     15.76 o
  -2  -3   4      205.59      225.77     15.42 o
   2  -3  -4      205.59      208.53     15.73 o
  -2  -3   4      205.59      210.46     19.68 o
   2  -3  -4      205.59      222.32     15.73 o
   2   3  -4      205.59      220.16     19.51 o
  -1  -3   4     2646.83     2452.13    201.13 o
  -1  -3   4     2646.83     2494.99    156.97 o
   1  -3  -4     2646.82     2640.85    157.45 o
  -1   3   4     2646.82     2514.04    157.42 o
  -1   3   4     2646.82     2494.62    162.02 o
   1   3  -4     2646.83     2389.48    156.91 o
  -1  -3   4     2646.83     2483.49    161.35 o
   1   3  -4     2646.83     2370.97    201.13 o
   1   3  -4     2646.83     2475.47    161.46 o
   1  -3  -4     2646.82     2715.11    161.80 o
   0   3   4     5074.12     5426.61    352.16 o
   0   3   4     5074.12     5703.48    342.16 o
   0  -3  -4     5074.12     5568.38    342.21 o
   0   3  -4     5074.13     5325.79    351.87 o
   0  -3   4     5074.13     5750.10    341.84 o
   0  -3   4     5074.13     5550.86    352.36 o
   0   3  -4     5074.13     4912.59    351.76 o
   0   3  -4     5074.13     5674.28    342.24 o
   0  -3  -4     5074.12     5325.28    351.93 o
   1  -3   4      804.61      774.31     51.91 o
   1  -3   4      804.61      828.13     53.09 o
  -1  -3  -4      804.61      946.52     67.27 o
  -1  -3  -4      804.61      958.46     54.18 o
  -1  -3  -4      804.61      755.71     52.61 o
  -1   3  -4      804.61      821.78     53.37 o
   1   3   4      804.61      769.31     52.64 o
  -1   3  -4      804.61      753.16     51.71 o
   1  -3   4      804.61      808.88     47.98 o
   1  -3   4      804.61      764.90     66.40 o
   2  -3   4      147.08      165.71     16.34 o
  -2   3  -4      147.08      187.83     12.89 o
  -2  -3  -4      147.08      168.66     13.37 o
   2   3   4      147.08      174.43     13.65 o
   2  -3   4      147.08      169.08     11.63 o
  -2   3  -4      147.08      166.58     12.56 o
   2  -3   4      147.08      172.50     12.39 o
   2   3   4      147.08      178.13     13.57 o
  -2   3  -4      147.08      186.37     12.70 o
  -2   3  -4      147.08      177.77     15.67 o
  -2  -3  -4      147.08      161.48     13.40 o
   2   3   4      147.08      170.45     17.04 o
   2  -3   4      147.08      172.10     12.70 o
  -3   3  -4     1373.19     1507.01     93.44 o
   3  -3   4     1373.19     1449.77     85.07 o
   3   3   4     1373.19     1366.19    119.83 o
  -3  -3  -4     1373.19     1422.22     94.00 o
  -3   3  -4     1373.19     1550.06     95.91 o
  -3   3  -4     1373.19     1415.87    118.76 o
  -3   3  -4     1373.19     1500.43     85.24 o
  -3   3  -4     1373.19     1529.21     93.22 o
  -3  -3  -4     1373.19     1398.62    120.08 o
   3  -3   4     1373.19     1498.95     95.35 o
   3   3   4     1373.19     1487.39     96.34 o
   3  -3   4     1373.19     1417.78    119.35 o
  -4  -3  -4      941.50      870.65     78.36 o
  -4   3  -4      941.50      964.76     62.53 o
  -4   3  -4      941.50      952.89     61.10 o
   4  -3   4      941.50      914.55     55.10 o
  -4  -3  -4      941.50      889.65     61.61 o
   4  -3   4      941.50      922.74     77.97 o
  -4   3  -4      941.50      992.54     55.46 o
  -4   3  -4      941.50      899.64     77.04 o
   4   3   4      941.50      892.60     78.70 o
   4   3   4      941.50      954.96     62.93 o
   4  -3   4      941.50      934.73     61.86 o
  -4   3  -4      941.50      976.94     60.93 o
   5  -3   4       41.43       49.40      6.75 o
  -5   3  -4       41.43       34.52      6.00 o
  -5  -3  -4       41.43       46.32     11.77 o
  -5  -3  -4       41.43       37.77      8.04 o
   5   3   4       41.43       42.73      7.37 o
  -5   3  -4       41.43       46.82      9.78 o
  -5   3  -4       41.43       41.50      7.85 o
  -5   3  -4       41.43       37.10      6.92 o
   5   3   4       41.43       43.82     11.74 o
  -6   3  -4        4.70        2.77      3.33 o
  -6  -3  -4        4.70        3.84      2.61 o
  -6   3  -4        4.70        5.58      8.32 o
   6   3   4        4.70        0.92      9.72 o
  -6  -3  -4        4.70       13.14     10.40 o
  -6   3  -4        4.70        0.73      4.29 o
   6   3   4        4.70        5.24      5.38 o
  -6   3  -4        4.70        6.00      6.81 o
  -6  -3  -4        4.70       -3.03      6.28 o
  -7  -3  -4       10.30       25.22     14.77 o
  -7   3  -4       10.30        9.44      7.82 o
  -7  -3  -4       10.30       11.85      3.98 o
  -7   3  -4       10.30       10.79      5.63 o
  -7   3  -4       10.30        3.08      9.83 o
  -7  -3  -4       10.30       15.83      8.77 o
  -8   3  -4       14.61       12.58     11.74 o
  -8   3  -4       14.61       19.45      6.70 o
  -8  -3  -4       14.61        4.26      8.85 o
  -8   3  -4       14.61       31.05      9.89 o
  -9  -3  -4        0.12       -2.35      8.83 o
  -9   3  -4        0.12        1.68      8.32 o
  -9   4   4        2.40        5.44      8.57 o
  -9   4   4        2.40        7.96      7.29 o
   9  -4  -4        2.40        6.25      7.51 o
  -9  -4   4        2.40       13.51      8.97 o
  -8  -4   4        0.32       -6.39      6.39 o
  -8   4   4        0.32       -5.10      7.20 o
   8   4  -4        0.32        0.34      5.77 o
   8  -4  -4        0.32        5.16      6.75 o
  -8   4   4        0.32       -2.66      5.80 o
   8   4  -4        0.32       -4.51      6.00 o
   7   4  -4        3.87       -4.15      4.99 o
   7   4  -4        3.87       -1.96      9.30 o
  -7  -4   4        3.87        0.42      6.95 o
   7  -4  -4        3.87        7.34      6.44 o
   7   4  -4        3.87       -2.94      5.77 o
  -6  -4   4       32.36       13.67      9.08 o
   6  -4  -4       32.36       22.78      5.60 o
   6   4  -4       32.36       15.41      6.05 o
  -6   4   4       32.36       17.60      5.69 o
   6  -4  -4       32.36       35.75     10.76 o
   6   4  -4       32.36       20.29      6.44 o
   6   4  -4       32.36       22.11      9.36 o
   6  -4  -4       32.36       17.71      6.30 o
   5   4  -4       83.98       90.40     10.06 o
  -5  -4   4       83.98      114.36     15.41 o
   5  -4  -4       83.98      103.91     14.54 o
   5   4  -4       83.98       86.06      9.92 o
   5  -4  -4       83.98       84.85      9.39 o
   5   4  -4       83.98       97.83     14.57 o
  -5   4   4       83.98       82.53      9.70 o
   5  -4  -4       83.98       79.70     10.00 o
  -4  -4   4       88.88       96.12     11.97 o
  -4   4   4       88.88       67.45      8.15 o
   4   4  -4       88.88       80.62      8.55 o
   4   4  -4       88.88       96.77      8.94 o
   4  -4  -4       88.88       90.12      9.02 o
   4   4  -4       88.88       94.52     11.57 o
   4  -4  -4       88.88       77.26      8.21 o
  -3  -4   4      639.58      628.10     54.97 o
  -3   4   4      639.58      684.94     43.35 o
   3  -4  -4      639.58      671.84     43.94 o
   3   4  -4      639.58      624.17     54.66 o
   3  -4  -4      639.58      661.21     43.35 o
   3   4  -4      639.58      671.51     44.19 o
   3   4  -4      639.58      641.03     42.96 o
   2  -4  -4       42.64       59.55      6.45 o
   2  -4  -4       42.64       73.25      6.22 o
   2   4  -4       42.64       53.72      6.14 o
  -2   4   4       42.64       58.99      6.45 o
   2   4  -4       42.64       54.81      7.59 o
  -2  -4   4       42.64       66.41      8.74 o
   2   4  -4       42.64       57.31      5.97 o
   1   4  -4     1937.79     1894.99    120.81 o
  -1  -4   4     1937.79     1888.08    154.76 o
  -1   4   4     1937.79     1851.54    124.92 o
  -1   4   4     1937.79     2030.33    121.51 o
   1   4  -4     1937.79     1977.00    124.33 o
  -1  -4   4     1937.79     1895.83    120.78 o
   0   4  -4       32.77       44.44      3.84 o
   0   4  -4       32.77       45.65      3.73 o
   0  -4  -4       32.77       52.71      5.32 o
   0  -4   4       32.77       52.79      4.09 o
   0   4   4       32.77       47.61      5.04 o
   0   4   4       32.77       52.23      5.35 o
   0   4  -4       32.77       42.71      3.84 o
   1  -4   4     1443.60     1354.97    110.33 o
   1  -4   4     1443.60     1387.68     79.67 o
  -1  -4  -4     1443.60     1359.81     87.21 o
   1   4   4     1443.60     1419.92     87.29 o
   1  -4   4     1443.60     1331.70     86.17 o
   1   4   4     1443.60     1354.77     78.80 o
  -1   4  -4     1443.60     1394.80     88.64 o
  -1   4  -4     1443.60     1346.47     86.03 o
  -2  -4  -4     1130.00     1061.56     99.32 o
  -2   4  -4     1130.00     1158.13     76.81 o
   2  -4   4     1130.00     1205.81     70.91 o
  -2  -4  -4     1130.00     1272.08     78.13 o
  -2   4  -4     1130.00     1241.15     79.09 o
  -2   4  -4     1130.00     1228.28     71.00 o
  -2   4  -4     1130.00     1264.39     76.84 o
   2  -4   4     1130.00     1234.61     98.59 o
   2   4   4     1130.00     1201.62     79.88 o
   2   4   4     1130.00     1256.55     78.08 o
  -3   4  -4      931.11     1269.37     86.49 o
  -3   4  -4      931.11     1258.53     84.08 o
  -3   4  -4      931.11     1191.21     77.09 o
  -3  -4  -4      931.11     1559.44     85.71 o
  -3   4  -4      931.11     1169.82     83.85 o
   3   4   4      931.11     1504.31     87.53 o
   4  -4   4       15.69       22.67      4.17 o
  -4   4  -4       15.69       19.50      4.71 o
   4   4   4       15.69       17.85      5.02 o
  -4   4  -4       15.69       10.14      3.64 o
  -4   4  -4       15.69        9.36      4.48 o
   4   4   4       15.69       28.75      9.02 o
  -4   4  -4       15.69       12.16      4.29 o
  -4   4  -4       15.69       18.69      6.08 o
  -4  -4  -4       15.69        6.19      7.54 o
  -4  -4  -4       15.69        8.29      5.13 o
  -5   4  -4       20.49       23.85      6.61 o
  -5  -4  -4       20.49       40.04     11.74 o
  -5  -4  -4       20.49       28.55      6.98 o
  -5   4  -4       20.49       20.51      5.35 o
  -5   4  -4       20.49       17.85      6.19 o
   5   4   4       20.49       33.51      6.75 o
   5   4   4       20.49       31.91     10.96 o
  -5   4  -4       20.49       29.76      8.49 o
  -5   4  -4       20.49       22.72      6.05 o
  -6  -4  -4        3.95       25.78     11.66 o
  -6   4  -4        3.95        7.85      6.64 o
   6   4   4        3.95       -0.95     10.03 o
  -6   4  -4        3.95        3.45      5.10 o
  -6   4  -4        3.95        1.15      5.69 o
   6   4   4        3.95        4.03      5.74 o
  -6  -4  -4        3.95       -6.02      6.56 o
  -7  -4  -4      218.72      284.36     24.07 o
   7   4   4      218.72      207.03     21.89 o
  -7  -4  -4      218.72      293.61     30.44 o
  -7   4  -4      218.73      327.41     23.57 o
  -7   4  -4      218.73      237.41     19.34 o
  -8  -4  -4        3.26        8.57      8.77 o
  -8   4  -4        3.26        3.92      8.38 o
  -8   4  -4        3.26       -2.35      5.86 o
  -9   4  -4        4.37       12.38      9.36 o
  -9  -4  -4        4.37        4.60      9.39 o
  -9   4  -4        4.37        9.33      7.31 o
  -9   5   4        1.96       16.67      8.07 o
  -9  -5   4        1.96       -1.32      8.01 o
   9  -5  -4        1.96       -6.86      6.86 o
  -9   5   4        1.96       -6.36      6.36 o
  -8   5   4        0.01        4.23      7.03 o
   8  -5  -4        0.01        2.86      6.56 o
  -8  -5   4        0.01       -1.37      7.06 o
  -8   5   4        0.01       -0.98      6.02 o
   8   5  -4        0.01       -0.87      5.88 o
  -7  -5   4       82.22       84.29     11.66 o
   7   5  -4       82.22       51.08      9.44 o
   7  -5  -4       82.22       49.71      9.42 o
  -7   5   4       82.22       95.19     10.84 o
   7   5  -4       82.22       45.14      9.14 o
  -6  -5   4      150.51       86.63     12.75 o
  -6  -5   4      150.51      124.37     17.26 o
   6   5  -4      150.51      150.52     16.81 o
  -6   5   4      150.51      113.36     11.83 o
   6  -5  -4      150.51      153.72     17.77 o
   6   5  -4      150.51      124.43     12.75 o
   6  -5  -4      150.51      118.74     12.78 o
   6   5  -4      150.51      114.73     12.75 o
   5   5  -4       73.33       89.36     10.12 o
   5   5  -4       73.33       88.35     10.14 o
   5  -5  -4       73.33       78.74      9.30 o
   5   5  -4       73.33       94.83     14.35 o
  -5  -5   4       73.33      111.39     16.08 o
   5  -5  -4       73.33      128.90     15.08 o
   5  -5  -4       73.33       87.23     10.14 o
   4   5  -4      840.63      800.30     53.79 o
   4   5  -4      840.63      817.00     52.58 o
   4  -5  -4      840.64      811.05     53.37 o
   4  -5  -4      840.64      851.37     53.01 o
  -4  -5   4      840.63      761.75     67.04 o
   4   5  -4      840.63      736.80     66.39 o
   3   5  -4      866.94     1346.98    103.79 o
   3   5  -4      866.94     1111.96     81.09 o
   3  -5  -4      866.94     1151.37     83.22 o
   3  -5  -4      866.94     1303.44     81.79 o
  -3   5   4      866.94     1365.36     81.68 o
  -3   5   4      866.94     1239.56     83.59 o
  -3  -5   4      866.94     1388.71    104.41 o
   2  -5  -4      911.66      922.21     59.58 o
   2   5  -4      911.66      952.00     59.61 o
   2  -5  -4      911.66      832.87     58.29 o
   2   5  -4      911.66      915.81     73.39 o
  -2   5   4      911.66      885.06     58.35 o
   2   5  -4      911.66      905.59     57.81 o
  -2  -5   4      911.66      906.46     74.18 o
  -1  -5   4     2435.56     2448.91    157.36 o
  -1   5   4     2435.56     2446.37    144.76 o
  -1   5   4     2435.56     2445.72    162.80 o
   1   5  -4     2435.56     2574.84    162.10 o
  -1  -5   4     2435.56     2402.53    201.71 o
  -1   5   4     2435.56     2820.69    162.63 o
   1   5  -4     2435.56     2441.38    157.42 o
   0   5  -4       23.24       26.20      2.66 o
   0  -5   4       23.24       27.77      2.80 o
   0   5   4       23.24       25.75      4.04 o
   0   5   4       23.24       28.55      3.45 o
   0   5   4       23.24       28.61      4.09 o
   0  -5  -4       23.24       21.16      3.75 o
   1   5   4     2712.74     3242.96    182.52 o
  -1   5  -4     2712.74     2781.19    181.68 o
   1  -5   4     2712.74     2937.09    162.53 o
   1   5   4     2712.74     2697.73    177.45 o
   1   5   4     2712.74     2714.77    161.57 o
   1  -5   4     2712.74     2744.86    176.43 o
  -1  -5  -4     2712.74     2608.23    177.42 o
   2   5   4      349.47      329.85     23.78 o
  -2  -5  -4      349.47      346.39     23.75 o
  -2   5  -4      349.47      359.82     22.91 o
  -2   5  -4      349.47      332.17     21.31 o
   2   5   4      349.47      307.16     23.69 o
  -2   5  -4      349.47      323.54     21.98 o
   2  -5   4      349.47      327.07     21.31 o
  -3  -5  -4      357.46      475.65     30.76 o
  -3   5  -4      357.46      416.82     28.99 o
   3   5   4      357.46      429.30     30.84 o
  -3   5  -4      357.46      413.06     29.92 o
   3  -5   4      357.46      474.19     27.42 o
  -3   5  -4      357.46      378.52     27.14 o
  -3   5  -4      357.46      466.81     29.30 o
   4   5   4      280.87      325.29     24.19 o
  -4   5  -4      280.87      401.45     23.38 o
  -4   5  -4      280.87      318.31     21.30 o
  -4   5  -4      280.87      304.82     23.38 o
  -4   5  -4      280.87      250.58     22.48 o
   4  -5   4      280.87      340.76     21.19 o
  -5   5  -4        5.02        4.06      4.74 o
  -5   5  -4        5.02        0.11      4.15 o
   5   5   4        5.02       -4.37      7.71 o
  -5   5  -4        5.02       -4.88      4.88 o
  -5  -5  -4        5.02        1.37      8.88 o
  -5  -5  -4        5.02       -2.63      5.66 o
  -5   5  -4        5.02        0.31      4.90 o
   5   5   4        5.02       11.54      5.58 o
  -6   5  -4       99.00       67.11     10.90 o
  -6   5  -4       99.00      108.31     12.02 o
  -6   5  -4       99.00       87.29     10.09 o
   6   5   4       99.00       87.99     11.60 o
  -6  -5  -4       99.00       89.59     12.36 o
   7   5   4       65.60       76.55     11.66 o
  -7   5  -4       65.60       59.04      9.58 o
  -7   5  -4       65.60       97.82     12.64 o
  -7  -5  -4       65.60      110.52     14.29 o
  -8  -5  -4        0.28        1.43      8.18 o
  -8   5  -4        0.28       -2.69      5.69 o
  -8   5  -4        0.28       -2.72      7.12 o
  -9   5  -4        2.93        1.77      7.26 o
  -9  -5  -4        2.93        5.10      9.89 o
  -9   5  -4        2.93        9.08      8.97 o
  -9  -6   4       10.49        9.92      9.53 o
  -9   6   4       10.49        4.90      8.35 o
  -9   6   4       10.49       12.50      8.18 o
   9  -6  -4       10.49       25.58      9.16 o
  -8  -6   4       36.12       27.32      9.58 o
   8  -6  -4       36.12       49.32      9.86 o
  -8   6   4       36.12       17.12      8.49 o
  -8   6   4       36.12       35.25      8.83 o
   8   6  -4       36.12       29.28      8.88 o
   7  -6  -4       24.77       10.96      7.06 o
  -7   6   4       24.77       10.62      6.75 o
   7   6  -4       24.77       21.46      7.37 o
  -7  -6   4       24.77       24.41      8.32 o
   7   6  -4       24.77       15.02     11.40 o
   6  -6  -4      323.39      268.43     22.48 o
  -6   6   4      323.39      270.11     20.97 o
   6   6  -4      323.40      271.87     28.51 o
   6   6  -4      323.40      292.06     22.42 o
   6   6  -4      323.40      320.09     23.29 o
  -6  -6   4      323.40      278.43     22.93 o
   5   6  -4      224.87      248.75     18.75 o
  -5   6   4      224.87      246.82     17.74 o
  -5  -6   4      224.87      217.95     18.98 o
   5  -6  -4      224.87      241.52     18.86 o
   5  -6  -4      224.87      222.24     17.97 o
   5   6  -4      224.87      216.69     23.21 o
  -5   6   4      224.87      224.03     18.47 o
   5   6  -4      224.87      246.57     18.95 o
  -5  -6   4      224.87      232.13     24.41 o
  -4   6   4      104.31       91.67      9.70 o
   4   6  -4      104.31      103.35      9.75 o
   4  -6  -4      104.31       95.84      9.39 o
   4  -6  -4      104.31      118.04     10.54 o
   4   6  -4      104.31      110.33     12.61 o
  -4   6   4      104.31      111.87     10.03 o
  -4   6   4      104.31      136.87     10.93 o
  -4  -6   4      104.31       96.85     13.37 o
   4   6  -4      104.31       88.36      9.78 o
  -3  -6   4      513.22      602.65     48.55 o
   3   6  -4      513.22      544.93     38.70 o
   3   6  -4      513.22      570.54     37.67 o
   3   6  -4      513.22      541.18     47.34 o
  -3   6   4      513.22      536.86     35.20 o
   3  -6  -4      513.22      584.14     38.51 o
  -3   6   4      513.22      605.15     38.98 o
  -3   6   4      513.22      571.35     37.97 o
   3  -6  -4      513.22      567.74     38.23 o
  -2  -6   4      600.78      559.32     48.93 o
  -2   6   4      600.78      592.45     38.80 o
   2   6  -4      600.78      621.65     39.42 o
  -2   6   4      600.78      607.43     39.67 o
   2   6  -4      600.78      592.00     38.13 o
  -2   6   4      600.78      575.42     35.97 o
   2  -6  -4      600.78      565.83     38.88 o
  -1   6   4      882.09      947.92     59.29 o
  -1  -6   4      882.09      841.77     74.54 o
  -1   6   4      882.09      975.54     60.73 o
  -1   6   4      882.09      884.02     61.01 o
  -1   6   4      882.09      893.71     54.41 o
   1  -6  -4      882.09     1070.91     59.43 o
   1   6  -4      882.09      914.96     60.02 o
  -1  -6   4      882.09      858.39     58.28 o
   0   6   4      382.52      450.39     28.16 o
   0  -6   4      382.52      423.24     26.50 o
   0  -6  -4      382.52      404.48     27.79 o
   0  -6   4      382.52      421.53     25.94 o
   0   6   4      382.52      390.32     28.55 o
   0   6   4      382.52      405.77     25.30 o
   1  -6   4      505.51      588.98     34.03 o
  -1  -6  -4      505.51      538.91     36.86 o
   1  -6   4      505.51      562.72     35.34 o
   1   6   4      505.51      558.07     37.03 o
   1   6   4      505.51      524.29     32.76 o
  -2  -6  -4       82.01       94.97      8.86 o
   2  -6   4       82.01       89.59      7.96 o
  -2   6  -4       82.01       87.01      7.17 o
   2   6   4       82.01       86.90      8.49 o
  -2   6  -4       82.01       82.31      7.79 o
  -2   6  -4       82.01       77.96      6.33 o
  -2   6  -4       82.01       79.90      6.42 o
   2   6   4       82.01       95.67      9.08 o
   3   6   4        2.15       10.03      4.31 o
  -3   6  -4        2.15        2.49      3.17 o
  -3   6  -4        2.15        8.07      3.64 o
   3  -6   4        2.15        7.23      3.33 o
  -3  -6  -4        2.15        7.45      4.43 o
  -3   6  -4        2.15        3.89      3.00 o
   4  -6   4       96.35      126.25     10.31 o
  -4  -6  -4       96.35      124.23     15.95 o
  -4  -6  -4       96.35      106.07     11.74 o
  -4   6  -4       96.35      128.60     10.70 o
  -4   6  -4       96.35      127.09     10.56 o
   4   6   4       96.35      107.95     11.38 o
  -4   6  -4       96.35      105.37     10.48 o
  -4   6  -4       96.35      110.58     10.48 o
   4   6   4       96.35      123.86     15.64 o
  -5   6  -4       43.28       39.76      7.40 o
  -5  -6  -4       43.28       45.76      8.77 o
   5   6   4       43.28       56.57     13.11 o
   5   6   4       43.28       49.63      8.38 o
  -5   6  -4       43.28       42.17      7.45 o
  -5   6  -4       43.28       42.00      7.29 o
  -5   6  -4       43.28       49.54      7.29 o
  -6   6  -4      126.50      117.22     12.19 o
   6   6   4      126.50      117.31     19.92 o
  -6   6  -4      126.50      116.55     13.28 o
   6   6   4      126.50      117.31     13.68 o
  -6   6  -4      126.50      129.50     13.40 o
  -6  -6  -4      126.50      131.40     14.99 o
  -6  -6  -4      126.50      177.92     22.90 o
  -7   6  -4      163.01      161.67     15.33 o
  -7  -6  -4      163.01      191.21     18.80 o
  -7   6  -4      163.01      188.24     17.38 o
   7   6   4      163.01      155.28     17.29 o
  -8   6  -4        8.87       20.12      7.76 o
  -8  -6  -4        8.87       20.82      9.89 o
  -8   6  -4        8.87       11.10      8.46 o
  -9   7   4        5.80        6.11      8.38 o
  -9  -7   4        5.80        0.20      9.64 o
  -9   7   4        5.80       11.80      8.60 o
   9  -7  -4        5.80        1.65      7.43 o
   8  -7  -4        3.86       11.52      7.48 o
   8   7  -4        3.86        5.27      7.03 o
  -8  -7   4        3.86        5.16      7.73 o
  -8   7   4        3.86        8.88      7.48 o
  -8   7   4        3.86        8.88      7.54 o
  -7   7   4       97.21      108.56     13.20 o
   7   7  -4       97.21      108.17     13.09 o
   7  -7  -4       97.21      101.30     12.95 o
  -7  -7   4       97.21       91.80     13.28 o
   7   7  -4       97.21      155.61     20.32 o
   6   7  -4       65.75       51.64      9.36 o
  -6   7   4       65.75       71.01      9.98 o
  -6  -7   4       65.75       57.42     10.09 o
   6  -7  -4       65.75       57.16      9.36 o
  -5  -7   4        1.74       -8.29      8.29 o
  -5  -7   4        1.74       -4.57      4.57 o
  -5   7   4        1.74       -2.27      5.02 o
   5  -7  -4        1.74        1.85      4.57 o
  -5   7   4        1.74       -0.78      4.15 o
   5   7  -4        1.74       -2.83      4.54 o
   4   7  -4      377.03      272.48     29.66 o
   4   7  -4      377.03      339.79     24.78 o
  -4   7   4      377.03      359.50     24.81 o
  -4   7   4      377.03      350.14     24.39 o
   4  -7  -4      377.03      349.83     24.64 o
  -4   7   4      377.03      349.69     22.96 o
  -4  -7   4      377.03      347.08     31.48 o
   3   7  -4      526.72      452.25     33.15 o
   3  -7  -4      526.72      485.43     32.95 o
  -3   7   4      526.72      504.75     33.46 o
  -3   7   4      526.72      506.21     30.74 o
  -3  -7   4      526.72      458.92     41.45 o
  -3   7   4      526.72      488.01     32.70 o
  -2   7   4       79.46      105.73      8.69 o
  -2   7   4       79.46       84.01      8.63 o
   2   7  -4       79.46       87.07      7.96 o
   2  -7  -4       79.46       93.12      8.60 o
  -2   7   4       79.46       84.43      8.18 o
  -1  -7   4      448.17      432.28     30.79 o
  -1   7   4      448.17      460.30     29.53 o
   1   7  -4      448.17      482.59     31.75 o
  -1   7   4      448.17      487.05     32.59 o
  -1   7   4      448.17      495.60     32.08 o
   1  -7  -4      448.17      560.64     32.14 o
  -1   7   4      448.17      449.81     32.87 o
   0   7   4      124.36      114.35     10.15 o
   0  -7  -4      124.36      125.33     10.12 o
   0  -7   4      124.36      126.54      9.67 o
   0   7   4      124.36      111.35      8.97 o
   0   7   4      124.36      142.63     10.59 o
  -1  -7  -4      306.80      309.05     22.68 o
   1  -7   4      306.80      311.74     20.86 o
   1   7   4      306.80      319.76     20.07 o
   1   7   4      306.80      334.05     23.05 o
   1  -7   4      306.80      360.02     21.45 o
  -2  -7  -4      126.45      124.46     11.60 o
   2   7   4      126.45      133.49     12.02 o
  -2   7  -4      126.45      137.10     10.79 o
  -2   7  -4      126.45      142.15     10.03 o
   2  -7   4      126.45      139.18     10.82 o
   2   7   4      126.45      118.49     11.18 o
  -3  -7  -4       27.29      200.66     20.54 o
  -3   7  -4       27.29      174.01     13.03 o
  -4   7  -4      104.73      104.11     10.62 o
  -4   7  -4      104.73      137.99     10.59 o
   4   7   4      104.73      106.21     11.57 o
  -4   7  -4      104.73      143.54     10.68 o
  -4  -7  -4      104.73      135.72     12.69 o
  -4  -7  -4      104.73       72.67     16.20 o
  -4   7  -4      104.73      121.73     11.07 o
  -5  -7  -4       72.09       89.19     16.34 o
  -5  -7  -4       72.09       77.70     10.59 o
   5   7   4       72.09       54.22     14.88 o
  -5   7  -4       72.09       67.06      8.88 o
   5   7   4       72.09       59.41      9.39 o
  -5   7  -4       72.09       74.06      9.02 o
  -5   7  -4       72.09       56.94      8.55 o
  -5   7  -4       72.09       69.10      8.60 o
   6   7   4        0.12        2.97      6.22 o
  -6   7  -4        0.12       -2.19      5.72 o
  -6  -7  -4        0.12       -2.97      7.12 o
  -6   7  -4        0.12       -1.06      5.07 o
   6   7   4        0.12        6.98     11.71 o
  -6   7  -4        0.12       -1.63      5.49 o
   7   7   4        0.60        0.48      6.75 o
  -7   7  -4        0.60       -0.53      5.88 o
  -7  -7  -4        0.60        9.11      8.60 o
  -7   7  -4        0.60       -1.18      6.81 o
  -8   7  -4       22.52       18.69      8.24 o
  -8  -7  -4       22.52       35.53     11.66 o
  -8   7  -4       22.52       24.83      8.85 o
  -8   8   4        7.94        4.68      7.54 o
   8  -8  -4        7.94       11.68      7.29 o
  -8  -8   4        7.94       17.23      9.61 o
  -8   8   4        7.94       10.59      7.57 o
   8   8  -4        7.94        3.33      7.23 o
   7   8  -4       56.06       82.58     11.54 o
  -7   8   4       56.06       69.97     11.15 o
   7   8  -4       56.06       85.55     16.70 o
   7  -8  -4       56.06       60.78     10.79 o
  -7  -8   4       56.06       75.54     11.71 o
  -6  -8   4       51.42       51.25      9.92 o
   6   8  -4       51.42       59.54      9.70 o
  -6   8   4       51.42       44.69      9.58 o
   6   8  -4       51.42       90.84     15.19 o
   6  -8  -4       51.42       56.15      9.56 o
   5  -8  -4        0.83       -0.45      4.76 o
  -5  -8   4        0.83       -6.11      6.11 o
   5   8  -4        0.83       -4.99      4.99 o
  -5  -8   4        0.83       -9.39      9.39 o
   5   8  -4        0.83       -8.94      8.94 o
  -5   8   4        0.83       -1.40      4.54 o
  -5   8   4        0.83       -5.60      5.60 o
  -4   8   4       63.70       79.86      8.80 o
   4   8  -4       63.70       78.99     10.20 o
  -4  -8   4       63.70       62.85     12.78 o
   4   8  -4       63.70       64.11      8.43 o
  -4  -8   4       63.70       78.88      9.08 o
  -4   8   4       63.70       64.93      8.80 o
  -4   8   4       63.70       76.84      9.22 o
   4  -8  -4       63.70       73.59      8.97 o
   3  -8  -4        4.16        8.32      4.15 o
  -3   8   4        4.16       14.01      4.01 o
  -3   8   4        4.16        4.88      3.95 o
  -3  -8   4        4.16       17.12      4.82 o
   3   8  -4        4.16        8.32      3.87 o
  -3   8   4        4.16       31.69      5.32 o
  -2   8   4      116.57      107.36     10.00 o
  -2   8   4      116.57      117.37     10.43 o
   2  -8  -4      116.57      116.42     10.00 o
   2   8  -4      116.57      121.32      9.61 o
  -2   8   4      116.57      118.01      9.95 o
  -2   8   4      116.57      118.52      9.86 o
  -1   8   4       58.49       73.00      7.09 o
  -1  -8   4       58.49       68.60      7.06 o
  -1   8   4       58.49       62.94      7.15 o
  -1   8   4       58.49       64.45      7.20 o
   1  -8  -4       58.49       63.53      6.59 o
   1   8  -4       58.49       72.27      5.72 o
  -1   8   4       58.49       62.74      6.64 o
   0   8   4     1781.63     1864.88    112.87 o
   0   8   4     1781.63     1788.08    126.78 o
   0  -8  -4     1781.63     1985.99    123.41 o
   0   8   4     1781.63     2129.28    123.61 o
   0  -8   4     1781.63     1962.91    113.57 o
   1   8   4        0.47       -2.58      3.47 o
   1  -8   4        0.47       -1.37      2.80 o
   1   8   4        0.47        6.72      2.86 o
   1   8   4        0.47       -1.29      2.24 o
  -1  -8  -4        0.47       -0.70      3.00 o
  -2  -8  -4      302.84      276.64     21.45 o
  -2  -8  -4      302.84      251.52     27.22 o
  -2  -8  -4      302.84      316.00     18.47 o
  -2   8  -4      302.84      326.99     20.13 o
   2   8   4      302.84      258.39     21.33 o
   2   8   4      302.84      311.20     21.81 o
  -3  -8  -4      301.95      432.51     37.65 o
  -3  -8  -4      301.95      462.68     29.49 o
   3   8   4      301.95      330.06     28.76 o
  -3  -8  -4      301.95      397.22     24.22 o
  -3   8  -4      301.96      441.26     26.18 o
  -3   8  -4      301.96      410.40     26.69 o
  -3   8  -4      301.96      361.65     27.67 o
  -4   8  -4        6.20        0.84      2.30 o
  -4   8  -4        6.20       10.56      4.32 o
   4   8   4        6.20        7.48      4.93 o
  -4  -8  -4        6.20        2.02      4.74 o
  -4   8  -4        6.20        2.33      4.23 o
  -4  -8  -4        6.20        5.66      9.05 o
  -4   8  -4        6.20        7.85      3.84 o
  -5   8  -4        0.00       -3.53      4.68 o
  -5  -8  -4        0.00       -2.21      5.58 o
  -5   8  -4        0.00       -4.48      4.48 o
  -5   8  -4        0.00        2.63      4.71 o
   5   8   4        0.00       -1.04      4.93 o
  -6   8  -4      108.18      102.62     11.77 o
  -6   8  -4      108.18      118.90     12.55 o
  -6   8  -4      108.18      118.14     12.41 o
   6   8   4      108.18       99.40     18.97 o
  -6  -8  -4      108.18       92.25     13.62 o
   6   8   4      108.18      102.28     13.25 o
  -7   8  -4       14.51       17.71      7.87 o
  -7  -8  -4       14.51       25.39      9.81 o
  -7   8  -4       14.51       20.51      7.65 o
   7   8   4       14.51       36.43      9.22 o
  -8   8  -4        6.29       22.92      8.35 o
  -8   8  -4        6.29        5.74      8.21 o
  -8  -8  -4        6.29       14.18      9.75 o
  -8   9   4        0.50        6.16      7.34 o
  -8  -9   4        0.50        3.98      8.01 o
  -8   9   4        0.50        3.03      7.93 o
   8   9  -4        0.50        1.40      6.89 o
   8  -9  -4        0.50        3.78      7.14 o
  -7   9   4       33.10       23.93      8.94 o
   7   9  -4       33.10       42.62     11.99 o
   7   9  -4       33.10       19.39      7.82 o
   7  -9  -4       33.10       28.05      8.21 o
  -7  -9   4       33.10       30.68      9.67 o
   6   9  -4        4.00        9.16      8.69 o
   6  -9  -4        4.00        4.57      5.94 o
   6   9  -4        4.00       -1.82      5.83 o
  -6   9   4        4.00       11.60      7.45 o
  -6  -9   4        4.00       -4.40      6.39 o
  -5   9   4        2.50        1.60      5.49 o
  -5  -9   4        2.50       -5.32      6.19 o
  -5   9   4        2.50        6.95      6.47 o
   5   9  -4        2.50       -5.18      5.18 o
   5   9  -4        2.50        5.27      7.51 o
   5  -9  -4        2.50       -2.91      5.24 o
  -4   9   4        6.85        2.89      4.99 o
  -4   9   4        6.85       -4.26      4.26 o
  -4   9   4        6.85       -0.70      3.75 o
   4   9  -4        6.85       -3.89      3.89 o
  -4  -9   4        6.85       -3.05      4.65 o
   4  -9  -4        6.85        8.94      5.04 o
   3  -9  -4        1.28        6.14      4.09 o
  -3   9   4        1.28        5.44      3.98 o
  -3  -9   4        1.28       14.99      4.60 o
  -3   9   4        1.28       14.07      4.15 o
  -3   9   4        1.28       23.34      5.10 o
   3   9  -4        1.28       -3.19      3.19 o
  -2   9   4       80.14       81.32      8.35 o
  -2   9   4       80.14       77.26      8.43 o
   2   9  -4       80.14       82.33      7.59 o
  -2   9   4       80.14       80.54      8.52 o
  -2   9   4       80.14       86.65      7.96 o
  -2  -9   4       80.14       76.53      7.45 o
   2  -9  -4       80.14       77.32      8.10 o
   1   9  -4        0.01        1.71      2.10 o
  -1  -9   4        0.01       -0.36      2.33 o
  -1   9   4        0.01        1.68      2.63 o
  -1  -9   4        0.01        2.27      3.22 o
  -1   9   4        0.01        2.02      3.56 o
  -1   9   4        0.01       -0.73      3.11 o
  -1   9   4        0.01        3.39      3.25 o
   0   9   4       36.73       57.30      6.61 o
   0   9   4       36.73       48.70      6.05 o
   0   9   4       36.73       50.77      6.25 o
   0  -9  -4       36.73       44.67      6.00 o
  -1  -9  -4      116.78      117.54     10.26 o
   1   9   4      116.78      102.23      9.70 o
   1   9   4      116.78      118.07      8.77 o
   1   9   4      116.78      108.88     10.34 o
  -2  -9  -4       41.88       45.59     11.24 o
  -2   9  -4       41.88       38.95      4.46 o
   2   9   4       41.88       51.14      6.81 o
  -2  -9  -4       41.88       56.57      5.49 o
  -2  -9  -4       41.88       42.06      6.81 o
   2   9   4       41.88       46.12      7.31 o
  -3   9  -4       19.37       25.02      4.37 o
  -3   9  -4       19.37       10.70      5.21 o
  -3  -9  -4       19.37       22.61     11.12 o
   3   9   4       19.37       20.54      5.74 o
  -3  -9  -4       19.37       19.70      3.64 o
  -3  -9  -4       19.37       26.59      6.08 o
  -4  -9  -4       69.73       82.24      6.22 o
  -4   9  -4       69.74       81.32      9.67 o
  -4   9  -4       69.74       82.33      8.52 o
   4   9   4       69.73       60.22      9.53 o
  -4  -9  -4       69.73       61.79      9.56 o
  -4   9  -4       69.74       75.10      7.17 o
  -4  -9  -4       69.73       69.52     15.36 o
  -4   9  -4       69.74       85.52      7.29 o
   5   9   4        8.74       12.30      6.00 o
  -5   9  -4        8.74        7.85      4.76 o
  -5   9  -4        8.74        6.11      5.02 o
  -5   9  -4        8.74        7.14      5.88 o
  -5  -9  -4        8.74        0.48      5.41 o
  -6   9  -4       30.50       28.52      6.98 o
   6   9   4       30.50       38.02      8.88 o
  -6  -9  -4       30.50       32.98      9.33 o
  -6   9  -4       30.50       44.47      8.99 o
  -6   9  -4       30.50       38.58      8.24 o
  -7  -9  -4       13.14       20.20      9.41 o
  -7   9  -4       13.14       12.10      7.20 o
   7   9   4       13.14       14.32      8.18 o
  -7   9  -4       13.14       23.56      8.15 o
  -8  -9  -4       23.35       30.99     11.10 o
  -8   9  -4       23.35       22.86      8.91 o
  -8   9  -4       23.35       27.38      9.19 o
  -8  10   4        0.60        0.42      8.52 o
   8  10  -4        0.60       -7.40     10.31 o
  -8  10   4        0.60        0.17      7.26 o
   8  10  -4        0.60        5.27      7.31 o
   7  10  -4       83.13       96.14     15.86 o
  -7  10   4       83.13       77.70     11.57 o
   7 -10  -4       83.13       75.63     11.43 o
   7  10  -4       83.13       56.83     11.24 o
  -7  10   4       83.13       81.74     12.69 o
  -7 -10   4       83.13       85.69     12.69 o
   6  10  -4       12.78       -3.89      8.27 o
   6 -10  -4       12.78       14.29      6.44 o
  -6 -10   4       12.78       13.79      7.34 o
  -6  10   4       12.78        4.43      6.95 o
   6  10  -4       12.78       -1.91      6.19 o
   5  10  -4      353.13      382.15     29.60 o
   5 -10  -4      353.14      388.46     29.12 o
  -5 -10   4      353.13      377.86     29.29 o
  -5  10   4      353.14      406.15     27.98 o
  -5  10   4      353.14      419.66     30.08 o
   4 -10  -4       18.81       17.46      6.00 o
  -4 -10   4       18.81       25.64      6.78 o
  -4  10   4       18.81       25.33      6.67 o
   4  10  -4       18.81       10.20      5.55 o
  -4  10   4       18.81       13.87      6.02 o
  -3 -10   4       17.79       15.97      4.99 o
  -3  10   4       17.79       25.08      5.10 o
  -3  10   4       17.79       19.00      5.74 o
  -3  10   4       17.79       16.76      5.30 o
  -3  10   4       17.79       17.60      5.35 o
   3 -10  -4       17.79       19.75      5.24 o
   3  10  -4       17.79       23.65      5.02 o
  -2  10   4      507.24      461.29     32.72 o
  -2  10   4      507.24      479.88     30.23 o
  -2  10   4      507.24      479.15     32.27 o
  -2 -10   4      507.24      444.41     30.96 o
   2 -10  -4      507.24      454.93     31.74 o
   2  10  -4      507.24      478.79     31.83 o
  -2  10   4      507.24      450.24     31.46 o
  -1  10   4        1.15       -1.37      3.89 o
  -1 -10   4        1.15        0.22      2.27 o
  -1  10   4        1.15        4.99      3.42 o
  -1  10   4        1.15        0.84      3.33 o
   1  10  -4        1.15        2.35      2.38 o
  -1  10   4        1.15        3.25      3.03 o
   0  10   4       62.01       95.41      9.16 o
   0  10   4       62.01       71.06      7.99 o
   0 -10  -4       62.01       77.23      8.15 o
   0  10   4       62.01       75.97      7.62 o
  -1 -10  -4       59.40       72.10      7.17 o
   1  10   4       59.40       68.04      7.96 o
  -1 -10  -4       59.40       60.30      7.51 o
   1  10   4       59.40       66.64      6.81 o
   1  10   4       59.40       58.29      7.15 o
  -2 -10  -4      238.25      192.08     16.17 o
  -2 -10  -4      238.25      213.13     14.10 o
   2  10   4      238.25      189.39     16.17 o
  -2 -10  -4      238.25      182.78     21.64 o
   2  10   4      238.25      238.50     17.27 o
  -3  10  -4      487.18      424.86     28.51 o
  -3 -10  -4      487.18      417.88     30.48 o
  -3  10  -4      487.18      434.81     29.08 o
  -3 -10  -4      487.18      431.62     25.99 o
   3  10   4      487.18      437.03     30.73 o
  -3 -10  -4      487.18      390.60     39.48 o
   3  10   4      487.18      402.54     30.76 o
  -4  10  -4      110.42      122.57     12.39 o
  -4 -10  -4      110.42       99.40     11.80 o
   4  10   4      110.42       98.75     11.49 o
  -4 -10  -4      110.42      108.39      8.13 o
  -4  10  -4      110.42      104.36     10.14 o
  -5  10  -4       32.68       32.62      7.51 o
  -5  10  -4       32.68       32.92      5.83 o
   5  10   4       32.68       48.78      8.66 o
  -5  10  -4       32.68       39.87      8.80 o
  -5 -10  -4       32.68       34.58      9.11 o
   6  10   4        1.44       -5.41      5.41 o
  -6  10  -4        1.44       -2.19      5.27 o
  -6  10  -4        1.44       -0.73      6.25 o
  -6  10  -4        1.44        1.65      6.14 o
  -6 -10  -4        1.44       -2.63      7.09 o
   7  10   4        5.12       -2.02      7.12 o
  -7  10  -4        5.12       10.73      7.82 o
  -7  10  -4        5.12        5.49      6.39 o
  -7 -10  -4        5.12        8.24      8.52 o
   7  11  -4       12.81        6.89      7.37 o
  -7  11   4       12.81        8.94      6.64 o
  -7  11   4       12.81       10.87      9.22 o
   6  11  -4        5.45       -3.53      5.91 o
  -6  11   4        5.45        6.30      8.01 o
  -5  11   4        1.81        5.74      6.58 o
   5  11  -4        1.81       -3.03      5.35 o
   5 -11  -4        1.81        3.28      5.44 o
  -5 -11   4        1.81       -1.68      5.91 o
   4 -11  -4       17.80       18.75      6.02 o
  -4  11   4       17.80       10.31      5.58 o
  -4  11   4       17.80       27.18      7.34 o
   4  11  -4       17.80       17.65      5.86 o
  -4 -11   4       17.80       13.06      6.39 o
   3  11  -4       12.23       11.29      4.79 o
   3 -11  -4       12.23        8.69      5.30 o
  -3  11   4       12.23        9.69      4.62 o
  -3  11   4       12.23        7.62      4.96 o
  -3 -11   4       12.23       16.17      5.27 o
  -3  11   4       12.23        8.85      5.44 o
  -3  11   4       12.23       13.59      5.41 o
  -2 -11   4       31.38       29.14      5.18 o
  -2  11   4       31.38       20.71      5.27 o
  -2  11   4       31.38       33.46      5.30 o
   2  11  -4       31.38       32.00      5.13 o
   2 -11  -4       31.38       23.45      5.66 o
  -2  11   4       31.38       34.18      6.33 o
  -2  11   4       31.38       27.21      6.36 o
  -1 -11   4       59.29       54.00      5.69 o
  -1  11   4       59.29       82.41      8.15 o
   1  11  -4       59.29       47.05      5.63 o
  -1  11   4       59.29       50.61      7.31 o
  -1  11   4       59.29       69.21      7.17 o
  -1  11   4       59.29       66.38      7.76 o
   0  11   4      109.96      114.45     10.37 o
   0  11   4      109.96      103.55      9.95 o
   0  11   4      109.96       97.52      9.30 o
   0 -11  -4      109.96      105.54      9.75 o
  -1 -11  -4       97.04       87.63      9.67 o
   1  11   4       97.04      119.83      9.19 o
   1  11   4       97.04      105.93      9.72 o
   1  11   4       97.04       99.26     10.51 o
  -1 -11  -4       97.04       91.52      9.05 o
  -2 -11  -4       59.24       59.94      7.15 o
  -2 -11  -4       59.24       64.00      8.52 o
   2  11   4       59.24       57.00      8.15 o
   2  11   4       59.24       74.68      9.28 o
  -3 -11  -4       13.45       23.54      6.61 o
   3  11   4       13.45       13.23      5.86 o
  -3  11  -4       13.45       10.26      6.08 o
  -3  11  -4       13.45        4.01      3.89 o
  -3 -11  -4       13.45        9.58      3.95 o
  -4  11  -4       51.27       37.04      8.21 o
   4  11   4       51.27       52.65      8.60 o
  -4  11  -4       51.27       34.80      6.50 o
  -5 -11  -4        0.03        3.14      6.44 o
   5  11   4        0.03        8.29      6.33 o
  -5  11  -4        0.03       -5.97      5.97 o
  -5  11  -4        0.03       -1.71      2.91 o
  -5  11  -4        0.03       -1.96      4.88 o
   6  11   4        0.50       -1.20      6.19 o
  -6 -11  -4        0.50       16.73      8.80 o
  -6  11  -4        0.50        5.44      7.20 o
  -6  11  -4        0.50        9.19      5.27 o
  -7  11  -4       59.14      109.62     11.60 o
   7  11   4       59.14       77.67     13.51 o
  -7 -11  -4       59.14      103.31     14.88 o
  -7  11  -4       59.14       67.98     12.64 o
   7  12  -4        5.51        3.98      7.31 o
  -7  12   4        5.51       11.29      7.23 o
  -7  12   4        5.51       -1.23      8.97 o
  -6  12   4        7.31       11.07      8.52 o
   6  12  -4        7.31        5.55      6.72 o
   5  12  -4        2.23       -5.30      5.30 o
  -5  12   4        2.23        7.71      6.56 o
  -4  12   4        8.25       16.14      6.86 o
  -4  12   4        8.25        2.61      5.04 o
   4  12  -4        8.25       12.30      5.44 o
   3 -12  -4      165.38      166.89     15.30 o
   3  12  -4      165.38      177.09     14.97 o
  -3  12   4      165.38      187.82     15.53 o
  -3  12   4      165.38      187.21     15.13 o
  -3  12   4      165.38      183.42     15.83 o
  -2  12   4      106.89      107.97     11.49 o
   2  12  -4      106.90       94.69      9.72 o
   2 -12  -4      106.89       88.75     10.34 o
  -2  12   4      106.89      111.90     11.35 o
  -2  12   4      106.89      140.68     10.70 o
  -1  12   4       83.13       72.94      8.97 o
  -1  12   4       83.13       85.50      9.44 o
   1 -12  -4       83.13       71.01      7.93 o
  -1  12   4       83.13       83.51      8.80 o
  -1  12   4       83.13       70.70      8.29 o
   0  12   4        0.52        1.29      3.50 o
   0  12   4        0.52        4.82      4.29 o
   0 -12  -4        0.52       -0.11      3.73 o
   0  12   4        0.52       -1.40      4.37 o
  -1 -12  -4        0.51       -1.49      4.06 o
   1  12   4        0.51        9.97      4.12 o
   1  12   4        0.51       -4.46      4.46 o
   1  12   4        0.51       -1.46      3.42 o
  -1 -12  -4        0.51        2.19      4.29 o
  -2 -12  -4       53.69       61.70      7.43 o
  -2 -12  -4       53.69       39.20      7.59 o
   2  12   4       53.69       57.36      8.07 o
  -3  12  -4       30.85       31.21      5.35 o
  -3 -12  -4       30.85       31.83      5.58 o
  -3 -12  -4       30.85       34.80      7.34 o
   3  12   4       30.85       33.09      7.51 o
  -4  12  -4       23.00       32.76      8.35 o
   4  12   4       23.00       24.97      7.23 o
  -4  12  -4       23.00       24.94      5.97 o
  -4 -12  -4       23.00       15.35      7.09 o
  -5  12  -4        0.75       -2.89      6.08 o
  -5 -12  -4        0.75       -3.98      6.19 o
  -5  12  -4        0.75       -4.60      5.55 o
   5  12   4        0.75        1.77      5.69 o
  -6  12  -4       22.45       21.55      9.05 o
  -6  12  -4       22.45       18.89      4.57 o
   6  12   4       22.45       25.36      8.80 o
  -6 -12  -4       22.45       25.25      9.22 o
  -7  12  -4       37.52       44.19     11.32 o
  -7 -12  -4       37.52       63.07     12.61 o
   7  12   4       37.52       47.83     11.60 o
  -7  12  -4       37.52       37.86      7.62 o
  -6  13   4        1.68        0.17      6.22 o
  -6  13   4        1.68        0.50      7.45 o
   6  13  -4        1.68        9.30      6.75 o
   5  13  -4        2.49        2.13      5.46 o
  -5  13   4        2.49        9.78      6.95 o
   4  13  -4       40.48       42.03      7.29 o
  -4  13   4       40.48       37.94      7.76 o
  -4  13   4       40.48       40.66      8.66 o
  -4  13   4       40.48       39.14      7.40 o
   3  13  -4        0.04       -3.92      3.92 o
  -3  13   4        0.04       -2.02      4.43 o
  -3  13   4        0.04       -4.93      4.93 o
  -3  13   4        0.04        0.14      3.84 o
   2  13  -4        0.14        5.04      4.20 o
  -2  13   4        0.14       -3.31      4.48 o
  -2  13   4        0.14       -0.76      3.75 o
  -2  13   4        0.14        0.28      5.46 o
   1  13  -4       37.70       41.75      5.24 o
  -1  13   4       37.70       48.20      7.68 o
   1 -13  -4       37.70       38.19      6.42 o
  -1  13   4       37.70       51.08      6.84 o
  -1  13   4       37.70       35.11      6.84 o
   0 -13  -4       81.61       88.63      9.58 o
   0  13   4       81.61       89.87      9.47 o
   0  13   4       81.61       98.13      9.70 o
  -1 -13  -4        0.38        7.26      5.02 o
   1  13   4        0.38        7.34      4.37 o
  -2 -13  -4      147.07      142.73     13.09 o
   2  13   4      147.07      108.01     12.36 o
  -2 -13  -4      147.07      146.71     11.80 o
  -3 -13  -4       43.28       45.00      8.66 o
  -3  13  -4       43.28       43.24      6.05 o
   3  13   4       43.28       49.48      8.57 o
  -4  13  -4       63.59       66.10     11.26 o
  -4 -13  -4       63.59       62.35     10.51 o
   4  13   4       63.59       69.80     10.68 o
  -4  13  -4       63.59       90.79      9.22 o
  -5  13  -4       14.40       16.78      6.86 o
   5  13   4       14.40       29.67      7.96 o
  -5  13  -4       14.40       10.34      7.93 o
   6  13   4        9.31        7.00      7.59 o
  -6  13  -4        9.31       25.69      9.69 o
   6  14  -4        0.11        3.81      6.81 o
  -6  14   4        0.11       -5.72      5.72 o
  -5  14   4        0.03        2.91      6.22 o
  -5  14   4        0.03       -0.90      6.67 o
   5  14  -4        0.03       -5.16      5.16 o
  -4  14   4       18.83       29.39      8.38 o
  -4  14   4       18.83        6.02      5.77 o
   4  14  -4       18.83       14.79      5.58 o
  -3  14   4       43.30       21.27      7.93 o
  -3  14   4       43.30       38.67      7.68 o
   3  14  -4       43.30       36.88      6.78 o
  -3  14   4       43.30       49.88      7.23 o
  -2  14   4      154.88      151.27     13.93 o
   2  14  -4      154.88      141.75     12.25 o
  -2  14   4      154.88      145.03     12.72 o
  -2  14   4      154.88      133.82     13.51 o
   1  14  -4       48.51       42.26      5.88 o
  -1  14   4       48.51       48.90      8.41 o
  -1  14   4       48.51       42.06      6.78 o
  -1  14   4       48.51       47.33      7.65 o
   0  14   4       28.12       31.35      6.89 o
   0  14   4       28.12       29.31      6.08 o
   1  14   4       48.14       49.51      7.57 o
   2  14   4       11.92       13.17      5.77 o
  -3  14  -4       35.77       35.05      5.66 o
   3  14   4       35.77       29.20      7.51 o
  -4  14  -4       18.98       19.47      5.94 o
   4  14   4       18.98       15.66      6.72 o
  -5  14  -4        5.83        6.50      8.07 o
  -5  14  -4        5.83       -6.02      6.02 o
   5  14   4        5.83        9.11      6.84 o
   5  15  -4        1.39        1.96      5.94 o
  -5  15   4        1.39       -2.24      7.57 o
  -5  15   4        1.39       -5.41      6.00 o
  -5  15   4        1.39       -3.39      4.82 o
   4  15  -4        6.18        2.66      4.99 o
  -4  15   4        6.18       -0.90      6.53 o
  -4  15   4        6.18       11.88      6.08 o
  -3  15   4        0.22        5.04      6.72 o
  -3  15   4        0.22       25.47      6.92 o
   3  15  -4        0.22       15.89      5.74 o
  -3  15   4        0.22       27.71      6.58 o
  -2  15   4        4.67        2.35      6.11 o
   2  15  -4        4.67       11.40      4.96 o
  -2  15   4        4.67        4.46      4.76 o
  -2  15   4        4.67        7.45      5.32 o
  -1  15   4       51.89       50.33      7.68 o
   1  15  -4       51.89       51.14      6.42 o
  -1  15   4       51.89       65.96      9.61 o
  -1  15   4       51.89       43.46      7.87 o
   0  15   4       45.61       56.80      8.49 o
   0  15   4       45.61       42.26      7.65 o
   0  15   4       45.61       30.60      6.72 o
   1  15   4        4.39       10.84      5.38 o
   2  15   4        1.03       -4.43      4.96 o
  -3  15  -4       11.83       15.58      4.74 o
   3  15   4       11.83       18.63      6.95 o
  -4  15  -4        3.59        3.59      5.32 o
   4  15   4        3.59       -3.00      5.88 o
   5  15   4        7.66       12.47      7.57 o
  -5  15  -4        7.66       -5.63      6.05 o
   4  16  -4       36.46       37.58      7.93 o
  -4  16   4       36.46       37.83      9.92 o
  -4  16   4       36.46       29.62      8.18 o
  -3  16   4        4.21       -1.74      5.55 o
   3  16  -4        4.21        7.20      5.44 o
  -3  16   4        4.21        5.44      7.06 o
  -2  16   4        0.02        0.42      5.04 o
   2  16  -4        0.02       -3.61      4.46 o
  -2  16   4        0.02       -3.73      5.83 o
  -2  16   4        0.02        2.77      5.10 o
   1  16  -4        0.31       -3.28      3.81 o
  -1  16   4        0.31        1.96      4.88 o
  -1  16   4        0.31       -2.05      5.66 o
  -1  16   4        0.31       -4.68      4.68 o
   0  16   4       21.15       17.01      5.69 o
   0  16   4       21.15       13.09      6.36 o
   1  16   4        1.86       -4.26      4.26 o
   2  16   4        0.01       -2.33      5.18 o
   3  16   4        4.85       -1.26      5.72 o
  -4  16  -4       43.66       37.58      7.29 o
   4  16   4       43.66       31.35      8.85 o
   3  17  -4        3.19        2.13      5.27 o
  -3  17   4        3.19        3.50      7.12 o
  -3  17   4        3.19        2.19      6.00 o
   2  17  -4        1.83        4.23      5.02 o
  -2  17   4        1.83       -4.51      6.19 o
  -2  17   4        1.83       -4.76      4.76 o
  -1  17   4        3.45       -5.18      6.02 o
  -1  17   4        3.45        2.30      4.74 o
   0  17   4        0.26       -0.67      4.79 o
   1  17   4       11.68       14.77      6.47 o
   2  17   4        9.18        7.14      6.44 o
  -4   0  -4      126.90       99.60      9.56 o
  -4   0  -4      126.90       95.18     11.88 o
   4   0  -6      134.58      106.92     13.99 o
  -4   0   6      134.58      122.75     14.29 o
   9  -1  -5       21.83        6.81      8.57 o
   9   1  -5       21.83       17.93      8.97 o
  -9   1   5       21.83       16.64      9.58 o
  -9  -1   5       21.83       18.24     10.26 o
   8  -1  -5        0.38       -4.09      6.44 o
   8   1  -5        0.38       -5.77      5.77 o
  -8  -1   5        0.38       -0.56      7.54 o
   7  -1  -5       24.13       18.77      6.98 o
   7  -1  -5       24.13       25.33      6.30 o
   7   1  -5       24.13       21.97      6.50 o
   7   1  -5       24.13       26.39      7.20 o
   6   1  -5       18.79       19.03      9.16 o
   6  -1  -5       18.79       30.77      5.97 o
   6  -1  -5       18.79       23.42      6.53 o
   6   1  -5       18.79       21.74      6.42 o
   6  -1  -5       18.79       50.69     11.01 o
   6   1  -5       18.79       21.46      5.86 o
   5   1  -5        0.98       -1.79      3.25 o
   5  -1  -5        0.98        8.43      6.44 o
   5  -1  -5        0.98        2.44      4.17 o
   5  -1  -5        0.98       -1.01      2.89 o
   5   1  -5        0.98       -3.70      3.70 o
   5   1  -5        0.98       -5.07      5.07 o
   4  -1  -5      308.14      348.91     30.19 o
   4   1  -5      308.14      337.30     23.72 o
   4   1  -5      308.14      337.97     30.05 o
   4  -1  -5      308.14      333.63     23.89 o
   4  -1  -5      308.14      301.16     23.63 o
  -4   1   5      308.14      330.57     23.94 o
   4   1  -5      308.14      329.06     23.86 o
   3   1  -5      407.67      360.27     25.16 o
   3   1  -5      407.67      364.23     25.55 o
   3  -1  -5      407.67      367.65     25.55 o
   3  -1  -5      407.67      367.54     25.33 o
   3   1  -5      407.67      345.97     31.78 o
   3  -1  -5      407.67      364.57     32.11 o
  -3   1   5      407.67      383.36     25.66 o
   2   1  -5     2182.28     2089.92    180.47 o
  -2  -1   5     2182.28     2244.03    145.09 o
   2   1  -5     2182.28     2182.38    141.06 o
   2  -1  -5     2182.28     2231.82    141.31 o
  -2   1   5     2182.28     2276.25    145.32 o
   2   1  -5     2182.28     2294.12    145.03 o
   2  -1  -5     2182.28     2214.06    145.01 o
  -2   1   5     2182.28     2315.80    145.03 o
  -2   1   5     2182.28     2283.52    141.31 o
   1  -1  -5      169.58      173.20     12.84 o
  -1   1   5      169.58      182.93     12.87 o
  -1  -1   5      169.58      172.58     12.59 o
  -1  -1   5      169.58      170.59     12.81 o
   1  -1  -5      169.58      214.52     13.34 o
   1   1  -5      169.58      155.40     12.67 o
   1   1  -5      169.58      174.04     12.73 o
   1   1  -5      169.58      171.57     12.59 o
  -1   1   5      169.58      165.99     12.87 o
   1  -1  -5      169.58      213.48     13.06 o
  -1   1   5      169.58      160.84     13.01 o
  -1  -1   5      169.58      176.06     12.67 o
   0  -1   5      689.32      666.54     46.40 o
   0   1   5      689.32      653.37     46.59 o
   0   1  -5      689.32      727.68     45.39 o
   0   1   5      689.32      763.32     45.75 o
   0   1  -5      689.32      714.90     46.68 o
   0  -1   5      689.32      813.34     45.64 o
   0   1   5      689.32      708.98     46.85 o
   0  -1   5      689.32      694.32     46.51 o
   0  -1  -5      689.32      735.43     46.93 o
   0   1  -5      689.32      663.56     46.51 o
   0  -1  -5      689.32      661.80     45.50 o
  -1  -1  -5      141.76      146.13     10.90 o
   1  -1   5      141.76      149.52     10.62 o
  -1   1  -5      141.76      124.04     10.37 o
   1  -1   5      141.76      134.66     10.43 o
  -1   1  -5      141.76      148.62     10.74 o
   1  -1   5      141.76      150.42     14.21 o
   1   1   5      141.76      137.05     10.68 o
  -1  -1  -5      141.76      147.19     10.82 o
   3  -1   5      346.75     1010.91     69.68 o
   3   1   5      346.75      796.54     55.32 o
   3  -1   5      346.75      752.32     54.90 o
  -3  -1  -5      346.75      757.45     55.27 o
   4  -1   5      398.09      416.98     30.87 o
  -4   1  -5      398.09      411.40     30.79 o
   4  -1   5      398.09      451.07     39.31 o
   4   1   5      398.09      473.34     39.98 o
  -4  -1  -5      398.09      420.96     31.10 o
  -4   1  -5      398.09      423.48     38.81 o
  -4  -1  -5      398.09      468.93     39.65 o
  -4  -1  -5      398.09      456.17     31.52 o
   4   1   5      398.09      429.43     31.24 o
  -4   1  -5      398.09      451.02     26.78 o
  -5   1  -5      472.72      520.48     35.78 o
   5  -1   5      472.72      478.78     44.70 o
  -5  -1  -5      472.72      511.92     29.72 o
  -5   1  -5      472.72      527.40     30.59 o
  -5   1  -5      472.72      520.39     35.92 o
  -5   1  -5      472.72      473.42     44.16 o
  -5  -1  -5      472.72      455.65     44.53 o
   5   1   5      472.72      461.87     44.92 o
  -5  -1  -5      472.72      478.22     35.75 o
   5  -1   5      472.72      489.32     35.22 o
  -5  -1  -5      472.72      511.03     36.09 o
   5   1   5      472.72      529.06     35.86 o
  -6  -1  -5       32.89       19.11      8.43 o
   6   1   5       32.89       55.98     13.87 o
  -6   1  -5       32.89       27.04      5.77 o
  -6   1  -5       32.89       18.21      8.60 o
  -6  -1  -5       32.89       38.16      5.27 o
  -7  -1  -5       56.24       48.22     11.10 o
  -7   1  -5       56.24       80.34     16.08 o
  -7   1  -5       56.24       73.02     11.68 o
  -7  -1  -5       56.24       60.22      6.98 o
  -7  -1  -5       56.24       61.76     16.14 o
  -7   1  -5       56.24       57.53      7.90 o
  -8  -1  -5      124.38      152.36     21.24 o
  -8   1  -5      124.38      135.52     19.90 o
  -8   1  -5      124.38      184.20     13.70 o
  -8  -1  -5      124.38      136.89     17.82 o
  -8   1  -5      124.38      140.37     17.91 o
  -9   1  -5        8.42       31.10     13.76 o
  -9   1  -5        8.42        0.45      9.64 o
  -9  -1  -5        8.42       -3.03      8.85 o
  -9   2   5       50.85       41.08     11.40 o
   9  -2  -5       50.85       56.04     11.60 o
   9   2  -5       50.85       48.28     10.76 o
  -9  -2   5       50.85       37.32     11.38 o
  -8  -2   5        4.29        4.76      7.51 o
   8   2  -5        4.29       -3.64      6.00 o
   8  -2  -5        4.29        1.46      6.89 o
   7   2  -5      294.74      281.87     22.68 o
   7  -2  -5      294.74      268.75     22.79 o
   7   2  -5      294.74      271.33     22.65 o
  -6  -2   5       26.71       39.28     11.46 o
   6   2  -5       26.71       19.50      9.02 o
   6  -2  -5       26.71       27.94     10.00 o
   6  -2  -5       26.71       24.41      5.77 o
   6   2  -5       26.71       30.93      6.92 o
   6  -2  -5       26.71       22.16      6.61 o
   6   2  -5       26.71       29.79      6.53 o
   5  -2  -5       56.52       73.05      8.04 o
   5   2  -5       56.52       61.03      8.38 o
  -5   2   5       56.52       70.73      8.29 o
   5  -2  -5       56.52       70.42     12.61 o
   5   2  -5       56.52       59.60      8.38 o
   5   2  -5       56.52       80.90     12.44 o
   5  -2  -5       56.52       65.57      8.35 o
   4   2  -5       33.01       42.98      8.43 o
   4   2  -5       33.01       15.22      4.06 o
   4   2  -5       33.01       29.70      5.16 o
   4  -2  -5       33.01       37.46      5.60 o
  -4   2   5       33.01       20.40      4.26 o
  -4  -2   5       33.01       12.67      6.56 o
   4  -2  -5       33.01       16.78      3.98 o
   3   2  -5      511.74      502.71     38.09 o
   3  -2  -5      511.74      630.20     38.49 o
   2  -2  -5      138.02      156.41     12.19 o
  -2   2   5      138.02      153.71     12.39 o
   2  -2  -5      138.02      169.80     12.30 o
  -2   2   5      138.02      165.18     12.64 o
  -2  -2   5      138.02      157.19     12.14 o
   2   2  -5      138.02      163.58     12.08 o
   2   2  -5      138.02      157.69     11.97 o
  -2   2   5      138.02      167.00     12.25 o
   2   2  -5      138.02      153.83     15.02 o
   1  -2  -5      507.26      536.98     34.35 o
   1   2  -5      507.27      518.04     42.35 o
   1   2  -5      507.27      452.46     33.11 o
  -1   2   5      507.26      480.63     34.49 o
  -1  -2   5      507.27      490.40     33.23 o
  -1   2   5      507.26      506.70     33.70 o
  -1   2   5      507.26      564.60     34.43 o
   1   2  -5      507.27      493.74     34.01 o
  -1  -2   5      507.27      490.09     34.01 o
   1   2  -5      507.27      584.02     34.35 o
   0  -2   5     3261.06     2986.72    201.43 o
   0   2  -5     3261.06     2855.30    201.49 o
   0   2   5     3261.06     3171.02    202.11 o
   0   2  -5     3261.06     3144.78    251.17 o
   0   2   5     3261.06     3291.09    196.42 o
   0  -2  -5     3261.06     3180.02    201.99 o
   0  -2  -5     3261.06     3034.00    196.33 o
   0   2   5     3261.06     2937.35    201.74 o
   0   2  -5     3261.06     3271.78    201.77 o
   0  -2   5     3261.06     3465.17    196.13 o
   0   2  -5     3261.06     3071.82    195.94 o
  -1   2  -5      415.63      407.59     28.11 o
   1  -2   5      415.63      433.37     28.00 o
  -1   2  -5      415.63      386.49     27.27 o
   1  -2   5      415.63      408.40     27.41 o
   1  -2   5      415.63      423.33     35.35 o
   1   2   5      415.63      434.30     28.11 o
  -1  -2  -5      415.63      397.83     27.91 o
  -1  -2  -5      415.63      452.67     28.73 o
  -3  -2  -5      263.31      274.91     20.16 o
   3  -2   5      263.31      274.46     17.07 o
   3  -2   5      263.31      252.29     24.73 o
  -3  -2  -5      263.31      279.59     25.74 o
   3   2   5      263.31      266.64     20.10 o
  -3   2  -5      263.31      236.47     19.29 o
  -3   2  -5      263.31      286.85     24.73 o
   3   2   5      263.31      279.87     25.74 o
  -3   2  -5      263.31      257.47     19.68 o
   3  -2   5      263.31      276.51     19.48 o
  -3   2  -5      263.31      288.65     19.60 o
  -3  -2  -5      263.31      266.56     20.10 o
  -4   2  -5       82.21       83.87     12.25 o
  -4  -2  -5       82.21      112.93     10.87 o
   4  -2   5       82.21      116.27     13.62 o
  -4   2  -5       82.21       98.75     10.09 o
   4  -2   5       82.21       97.44      7.96 o
  -4   2  -5       82.21      114.22      8.27 o
   4   2   5       82.21       86.76     14.77 o
  -4   2  -5       82.21      115.04     10.37 o
  -4  -2  -5       82.21      113.19     14.01 o
  -4  -2  -5       82.21       70.34      9.75 o
   4   2   5       82.21      113.35     10.37 o
  -4   2  -5       82.21       91.27      9.61 o
   4  -2   5       82.21      101.28      9.50 o
   5  -2   5       32.24       61.17     12.58 o
  -5   2  -5       32.24       37.52      5.72 o
  -5  -2  -5       32.24       37.74      7.79 o
  -5   2  -5       32.24       29.93      7.99 o
  -5   2  -5       32.24       50.83     10.73 o
   5  -2   5       32.24       33.40      6.22 o
   5   2   5       32.24       45.56     12.58 o
  -5  -2  -5       32.24       40.04     12.02 o
   5   2   5       32.24       36.37      7.12 o
   6   2   5        2.95       24.83     11.71 o
   6   2   5        2.95        3.25      5.32 o
  -6  -2  -5        2.95        5.27      7.26 o
  -6   2  -5        2.95        4.34      4.43 o
  -6   2  -5        2.95        2.61      5.77 o
  -7  -2  -5       95.25      109.09     20.09 o
  -7   2  -5       95.25      105.00     10.34 o
  -7  -2  -5       95.25       93.01     13.73 o
  -7   2  -5       95.25       92.42     13.17 o
  -7   2  -5       95.25       98.67     17.85 o
  -7  -2  -5       95.25       88.33      8.04 o
  -8  -2  -5       16.43       21.94     10.20 o
  -8   2  -5       16.43       25.72      6.78 o
  -8   2  -5       16.43       20.71     11.66 o
  -8  -2  -5       16.43        9.83     12.64 o
  -8   2  -5       16.43       16.70      8.80 o
  -9   2  -5       13.39       21.13     13.73 o
  -9  -2  -5       13.39        5.58     10.56 o
  -9   2  -5       13.39       12.10      9.47 o
  -9  -3   5        1.52       -6.42      8.15 o
   9   3  -5        1.52       -7.14      7.14 o
  -9   3   5        1.52       -0.56      7.71 o
  -9   3   5        1.52        0.36      6.81 o
   9  -3  -5        1.52       -5.18      7.20 o
   8  -3  -5        0.02        5.60      7.09 o
  -8  -3   5        0.02        5.21      7.51 o
   8   3  -5        0.02       -0.36      6.75 o
   7   3  -5      409.55      410.72     38.99 o
   7  -3  -5      409.54      383.86     30.78 o
   7   3  -5      409.55      411.87     30.89 o
   7   3  -5      409.55      408.25     31.17 o
   6   3  -5        5.52        1.49      7.23 o
   6  -3  -5        5.52        5.07      4.26 o
   6   3  -5        5.52       -3.19      4.34 o
   6   3  -5        5.52       -2.61      4.79 o
   6  -3  -5        5.52        1.91      7.48 o
   6  -3  -5        5.52        3.75      5.27 o
  -6   3   5        5.52       -1.23      4.09 o
  -6  -3   5        5.52       -3.75      5.60 o
   5  -3  -5       95.54       95.36      9.70 o
   5  -3  -5       95.54       94.10     10.48 o
  -5   3   5       95.54       96.23     10.09 o
   5   3  -5       95.54       92.81     14.26 o
   5   3  -5       95.54       88.25     10.40 o
   5   3  -5       95.54       84.29     10.06 o
   5  -3  -5       95.54      121.65     13.93 o
  -5  -3   5       95.54       95.20     15.58 o
   4   3  -5      380.09      487.06     33.37 o
   4   3  -5      380.09      452.21     42.17 o
   4  -3  -5      380.09      508.23     33.79 o
   4  -3  -5      380.09      517.93     42.98 o
  -4  -3   5      380.09      475.82     42.70 o
   2   3  -5     2726.56     2661.35    169.21 o
  -2  -3   5     2726.56     2677.65    173.92 o
   2  -3  -5     2726.56     2567.58    169.57 o
   2  -3  -5     2726.56     2765.08    174.23 o
   2   3  -5     2726.56     2785.84    174.03 o
  -2   3   5     2726.56     2633.33    169.54 o
  -2   3   5     2726.56     2759.27    174.23 o
   2   3  -5     2726.56     2654.55    216.63 o
  -2   3   5     2726.56     2699.69    174.54 o
  -1   3   5       43.72       68.77      6.59 o
  -1  -3   5       43.72       61.20      5.97 o
   1   3  -5       43.72       76.64      7.34 o
   1   3  -5       43.72       60.08      5.74 o
   1   3  -5       43.72       51.56      5.63 o
  -1  -3   5       43.72       84.77      5.94 o
   0  -3   5     1216.72     1337.73     77.95 o
   0   3  -5     1216.72     1284.81     77.83 o
   0   3  -5     1216.72     1264.96     80.11 o
   0   3   5     1216.72     1146.69     80.39 o
   0   3  -5     1216.72     1151.70     79.97 o
   0  -3   5     1216.72     1214.40     79.80 o
   0   3  -5     1216.72     1202.57     99.43 o
   0   3   5     1216.72     1253.83     80.79 o
   0   3  -5     1216.72     1263.50     99.57 o
   0  -3  -5     1216.72     1185.84     80.56 o
   0  -3  -5     1216.72     1174.42     78.40 o
   0   3   5     1216.72     1305.51     78.59 o
   1  -3   5     1279.58     1236.20     98.02 o
  -1   3  -5     1279.58     1211.43     97.45 o
  -1   3  -5     1279.58     1240.48     78.56 o
  -1  -3  -5     1279.58     1213.62     77.15 o
   1  -3   5     1279.58     1152.44     76.28 o
   1   3   5     1279.58     1111.22     78.87 o
   1  -3   5     1279.58     1236.79     78.19 o
   1   3   5     1279.58     1230.69     77.18 o
  -1  -3  -5     1279.58     1272.61     79.32 o
  -1   3  -5     1279.58     1151.93     76.20 o
  -2  -3  -5     4273.64     4360.57    350.06 o
  -2   3  -5     4273.65     4530.33    280.35 o
  -2  -3  -5     4273.64     4323.32    273.24 o
   2  -3   5     4273.65     4518.33    279.95 o
   2  -3   5     4273.65     4287.86    349.15 o
  -2   3  -5     4273.65     4223.81    272.36 o
  -2   3  -5     4273.65     4184.95    348.78 o
   2   3   5     4273.64     4298.87    280.74 o
   2  -3   5     4273.65     4438.21    249.33 o
  -2  -3  -5     4273.64     4300.17    280.66 o
   3   3   5      370.06      391.67     34.38 o
  -3   3  -5      370.07      380.84     26.53 o
  -3  -3  -5      370.06      340.72     26.61 o
  -3   3  -5      370.07      385.36     26.05 o
   3  -3   5      370.07      416.96     33.73 o
   3   3   5      370.06      358.44     26.92 o
  -3   3  -5      370.07      386.70     32.64 o
  -3   3  -5      370.07      360.57     23.47 o
   3  -3   5      370.07      366.96     26.02 o
  -3  -3  -5      370.06      396.04     34.24 o
  -3   3  -5      370.07      347.14     25.88 o
   3  -3   5      370.07      396.77     23.58 o
   4  -3   5      288.55      256.42     19.90 o
  -4   3  -5      288.55      249.72     20.21 o
  -4  -3  -5      288.55      274.33     21.22 o
   4   3   5      288.55      282.18     21.14 o
  -4   3  -5      288.55      270.38     25.20 o
  -4   3  -5      288.55      265.28     18.03 o
   4   3   5      288.55      297.43     27.08 o
   4  -3   5      288.55      258.83     17.86 o
  -4  -3  -5      288.55      302.37     27.19 o
  -4   3  -5      288.55      293.40     20.91 o
  -4   3  -5      288.55      287.48     20.44 o
  -5  -3  -5        5.50        5.44      5.66 o
   5   3   5        5.50        5.24      9.47 o
  -5  -3  -5        5.50        3.84      8.57 o
  -5   3  -5        5.50        1.09      5.60 o
   5  -3   5        5.50        4.06      3.78 o
  -5   3  -5        5.50        0.14      4.06 o
  -5   3  -5        5.50        4.65      4.09 o
   5   3   5        5.50        2.19      4.76 o
  -5   3  -5        5.50        1.32      6.61 o
  -6  -3  -5      134.44      123.70     15.44 o
  -6   3  -5      134.44      153.69     17.09 o
  -6   3  -5      134.44      131.24     11.88 o
  -6   3  -5      134.44      104.92     14.15 o
  -6  -3  -5      134.44      199.17     20.96 o
   6   3   5      134.44      128.30     14.18 o
   6   3   5      134.44      165.57     21.91 o
  -7   3  -5       22.41       26.93     11.60 o
  -7   3  -5       22.41       22.95      8.69 o
  -7   3  -5       22.41       17.65      6.14 o
  -7  -3  -5       22.41       22.70      9.53 o
  -7  -3  -5       22.41       38.36     15.19 o
  -8   3  -5        0.00       14.54      8.83 o
  -8   3  -5        0.00       -3.25      5.27 o
  -8   3  -5        0.00       -9.16      9.16 o
  -8  -3  -5        0.00        3.36      9.02 o
  -9   3  -5        0.05        5.24      9.69 o
  -9   3  -5        0.05        1.96     10.65 o
  -9  -3  -5        0.05        3.56      9.69 o
  -9  -4   5        0.04        6.30      8.69 o
   9  -4  -5        0.04       10.82      8.04 o
  -9   4   5        0.04        0.08      6.98 o
   9   4  -5        0.04       -5.27      6.50 o
  -9   4   5        0.04        7.37      8.71 o
   8   4  -5       29.00       25.64      8.35 o
  -8  -4   5       29.00       28.58      9.69 o
   8   4  -5       29.00       62.63     10.42 o
   8  -4  -5       29.00       59.04     10.54 o
  -7  -4   5       69.71       77.62     11.91 o
   7   4  -5       69.71       97.24     16.48 o
   7  -4  -5       69.71       61.56     10.76 o
   7   4  -5       69.71       80.28     11.21 o
   7   4  -5       69.71       72.38     11.01 o
  -6  -4   5      198.66      180.52     21.50 o
   6   4  -5      198.66      194.62     21.50 o
   6   4  -5      198.66      204.04     17.01 o
   6  -4  -5      198.66      182.31     16.31 o
   6  -4  -5      198.66      206.05     22.17 o
   6  -4  -5      198.66      192.96     17.04 o
   6   4  -5      198.66      177.16     16.59 o
   5  -4  -5       57.11       52.85      8.13 o
  -5   4   5       57.11       51.95      7.40 o
   5  -4  -5       57.11       79.25     12.50 o
   5   4  -5       57.11       46.24      7.48 o
   5   4  -5       57.11       45.93      7.71 o
   5   4  -5       57.11       74.99     11.94 o
  -5  -4   5       57.11       43.66     11.71 o
   5  -4  -5       57.11       56.10      7.20 o
   4   4  -5       36.97       33.04      5.69 o
   4  -4  -5       36.97       36.74      5.38 o
   4  -4  -5       36.97       35.00      6.11 o
  -4  -4   5       36.97       46.80      9.58 o
   4   4  -5       36.97       40.80      8.66 o
   4   4  -5       36.97       25.84      5.38 o
  -4   4   5       36.97       35.19      5.74 o
   3   4  -5     2186.55     2427.99    166.61 o
  -3  -4   5     2186.55     2779.62    207.92 o
   3   4  -5     2186.55     2757.95    207.59 o
   3  -4  -5     2186.55     2678.64    162.70 o
  -3   4   5     2186.55     2385.89    166.61 o
   3   4  -5     2186.55     2378.99    161.97 o
   3  -4  -5     2186.55     2566.94    166.61 o
  -2  -4   5      883.62      937.12     77.74 o
  -2  -4   5      883.62      933.25     62.13 o
   2  -4  -5      883.62      944.08     61.32 o
   2   4  -5      883.62      966.52     62.44 o
   2   4  -5      883.62      909.66     77.32 o
   2   4  -5      883.62      945.85     60.70 o
  -2   4   5      883.62      949.28     63.03 o
  -2   4   5      883.62      961.18     61.32 o
   2  -4  -5      883.62      982.35     62.58 o
   1  -4  -5      569.12      510.05     33.64 o
   1   4  -5      569.12      519.79     33.92 o
  -1   4   5      569.12      500.76     34.74 o
   1   4  -5      569.12      524.25     33.90 o
  -1  -4   5      569.12      505.90     33.11 o
  -1   4   5      569.12      515.47     33.90 o
   1   4  -5      569.12      490.72     32.89 o
   0   4  -5     1224.50     1300.11     86.04 o
   0   4  -5     1224.50     1194.62     85.93 o
   0   4   5     1224.50     1429.64     84.70 o
   0   4   5     1224.50     1326.20     87.00 o
   0  -4   5     1224.50     1408.00     83.74 o
   0  -4  -5     1224.50     1307.82     84.53 o
   0   4  -5     1224.50     1323.25     83.57 o
  -1   4  -5       49.30       60.00      5.49 o
   1   4   5       49.30       75.49      7.15 o
   1  -4   5       49.30       51.95      7.45 o
  -1  -4  -5       49.30       56.75      6.45 o
  -2   4  -5        4.53       10.37      3.33 o
  -2   4  -5        4.53        9.33      3.45 o
   2   4   5        4.53       15.02      4.23 o
  -2  -4  -5        4.53        2.77      3.28 o
   2  -4   5        4.53       12.16      3.47 o
  -2  -4  -5        4.53       12.38      4.48 o
  -2   4  -5        4.53        7.93      3.05 o
  -3   4  -5       16.84      252.80     23.34 o
  -3  -4  -5       16.84      282.53     26.06 o
   3   4   5       16.84      277.01     25.78 o
   4   4   5       22.66       30.26      9.55 o
   4   4   5       22.66       19.87      5.38 o
  -4   4  -5       22.66       19.25      4.46 o
  -4  -4  -5       22.66       23.71      8.99 o
  -4   4  -5       22.66       15.10      4.90 o
  -4   4  -5       22.66       20.54      5.07 o
   4  -4   5       22.66       24.99      4.40 o
  -4   4  -5       22.66       20.76      6.47 o
  -4   4  -5       22.66       13.11      4.51 o
  -4  -4  -5       22.66       18.75      5.80 o
   5   4   5        1.45        0.22      4.57 o
  -5  -4  -5        1.45        1.96      6.02 o
  -5  -4  -5        1.45       -4.51      7.96 o
  -5   4  -5        1.45       11.12      5.38 o
   5   4   5        1.45       -7.71      7.71 o
  -5   4  -5        1.45        5.35      4.46 o
  -5   4  -5        1.45        4.31      4.15 o
  -5   4  -5        1.45        0.03      5.21 o
  -5   4  -5        1.45        3.19      6.42 o
  -6   4  -5       30.63       57.97     11.88 o
  -6   4  -5       30.63       30.26      8.77 o
   6   4   5       30.63       31.41      8.27 o
   6   4   5       30.63       45.42     13.81 o
  -6   4  -5       30.63       45.36      7.17 o
  -6   4  -5       30.63       29.39      7.96 o
  -6  -4  -5       30.63       36.96      9.72 o
  -6  -4  -5       30.63       45.76     14.88 o
  -7   4  -5      110.86      138.38     19.48 o
  -7   4  -5      110.86      125.74     11.85 o
  -7  -4  -5      110.86      155.81     23.85 o
  -7   4  -5      110.86       95.47     14.18 o
  -7  -4  -5      110.86       93.71     14.82 o
  -8   4  -5        1.46       -3.98      7.09 o
  -8   4  -5        1.46       -2.63      5.24 o
  -8  -4  -5        1.46       -8.01      8.13 o
  -9   4  -5        0.43        7.99      9.92 o
  -9  -4  -5        0.43        2.49      9.81 o
  -9   5   5        4.05        9.86      7.85 o
   9  -5  -5        4.05        4.82      7.85 o
  -9   5   5        4.05       -3.17      7.29 o
  -9  -5   5        4.05        1.77      8.55 o
   8   5  -5       43.01       60.64     10.54 o
   8   5  -5       43.01       62.37     10.68 o
  -8  -5   5       43.01       36.88     10.51 o
  -8   5   5       43.01       59.49     10.14 o
   8  -5  -5       43.01       60.50     10.98 o
   7   5  -5       16.07        8.21      6.28 o
   7   5  -5       16.07       24.55     11.18 o
   7  -5  -5       16.07       16.17      7.20 o
  -7   5   5       16.07       17.40      7.15 o
  -7  -5   5       16.07       11.52      7.40 o
   7   5  -5       16.07       15.02      7.15 o
   6  -5  -5        0.81       -4.85      4.85 o
   6   5  -5        0.81       -4.57      4.57 o
   6   5  -5        0.81       -7.26      7.26 o
  -6  -5   5        0.81       -9.22      9.22 o
   6   5  -5        0.81       -5.21      5.60 o
   5   5  -5       70.79       70.76      9.30 o
   5  -5  -5       70.79       74.06     13.62 o
   5  -5  -5       70.79       77.31      8.66 o
  -5  -5   5       70.79       78.41     14.29 o
   5   5  -5       70.79       78.15      9.44 o
   5   5  -5       70.79       80.93     13.06 o
  -5   5   5       70.79       80.76      9.25 o
   5  -5  -5       70.79       64.51      9.14 o
  -4  -5   5      617.49      618.13     54.22 o
   4   5  -5      617.49      619.25     53.66 o
   4   5  -5      617.49      619.19     42.21 o
   4  -5  -5      617.49      650.38     43.17 o
   4   5  -5      617.49      660.65     43.64 o
   4  -5  -5      617.49      622.90     42.77 o
   3   5  -5      479.32      505.87     36.46 o
   3   5  -5      479.32      457.44     37.36 o
   3  -5  -5      479.32      544.38     37.50 o
  -3  -5   5      479.32      595.48     47.23 o
   3  -5  -5      479.32      576.15     37.36 o
   3   5  -5      479.32      607.62     46.58 o
  -3   5   5      479.32      581.48     37.19 o
   2   5  -5     1682.78     1628.36    141.47 o
  -2   5   5     1682.78     1723.46    111.58 o
   2  -5  -5     1682.78     1683.61    111.61 o
   2   5  -5     1682.78     1844.04    114.28 o
   2   5  -5     1682.78     1750.65    110.96 o
  -2  -5   5     1682.78     1773.01    142.23 o
  -2   5   5     1682.78     1707.63    114.84 o
   2  -5  -5     1682.78     1938.21    114.56 o
  -1   5   5      161.90      125.60     11.35 o
  -1  -5   5      161.90      152.59     11.02 o
   1   5  -5      161.90      159.46     11.07 o
   1   5  -5      161.90      144.69     10.65 o
   1  -5  -5      161.90      150.16     11.60 o
   1   5  -5      161.90      175.66     11.24 o
  -1   5   5      161.90      161.87     12.33 o
  -1   5   5      161.90      146.62     11.94 o
  -1  -5   5      161.90      139.20     13.87 o
   0   5  -5     1793.37     1671.95    117.17 o
   0   5   5     1793.37     1963.92    115.20 o
   0   5  -5     1793.37     1799.53    117.23 o
   0  -5  -5     1793.37     1739.62    114.95 o
   0   5  -5     1793.37     1800.66    113.99 o
   0  -5   5     1793.37     1901.42    113.96 o
   0   5   5     1793.37     1822.18    118.38 o
   0   5   5     1793.37     1820.78    104.82 o
   1   5   5       43.24       43.66      4.48 o
   1  -5   5       43.24       58.65      5.07 o
  -1   5  -5       43.24       45.93      4.90 o
  -1  -5  -5       43.24       45.23      6.00 o
   1   5   5       43.24       57.98      6.67 o
  -1   5  -5       43.24       43.85      4.43 o
   1  -5   5       43.24       62.63      5.86 o
  -1   5  -5       43.24       55.90      4.12 o
  -2  -5  -5     2611.61     2598.04    169.16 o
  -2   5  -5     2611.62     2523.55    167.56 o
   2   5   5     2611.61     2536.74    173.50 o
   2  -5   5     2611.62     2851.26    154.60 o
  -2   5  -5     2611.62     2849.28    172.79 o
  -3   5  -5      505.85      613.09     40.36 o
   3  -5   5      505.85      593.55     36.40 o
  -3   5  -5      505.85      593.35     39.09 o
   3   5   5      505.85      571.34     41.14 o
  -3  -5  -5      505.85      600.61     40.58 o
  -3   5  -5      505.85      562.87     36.35 o
  -3   5  -5      505.85      621.65     39.15 o
  -4  -5  -5        7.90        2.35      7.20 o
  -4   5  -5        7.90       -0.08      3.39 o
   4  -5   5        7.90        6.44      3.59 o
  -4   5  -5        7.90       14.51      4.29 o
  -4  -5  -5        7.90        2.24      4.79 o
  -4   5  -5        7.90        7.73      4.12 o
   4   5   5        7.90        8.63      9.22 o
  -4   5  -5        7.90        4.15      4.06 o
   4   5   5        7.90       11.35      4.74 o
  -5   5  -5      110.44      112.88     11.43 o
  -5   5  -5      110.44      105.17     11.27 o
   5   5   5      110.44       98.17     11.32 o
  -5   5  -5      110.44      106.66     11.27 o
  -5  -5  -5      110.44      136.05     18.78 o
  -5  -5  -5      110.44       87.66     11.99 o
   5   5   5      110.44      135.10     16.87 o
  -5   5  -5      110.44       92.87      9.89 o
   6   5   5       37.03       34.27      8.57 o
  -6  -5  -5       37.03       45.34     10.09 o
   6   5   5       37.03       41.61     13.90 o
  -6   5  -5       37.04       20.57      7.62 o
  -6  -5  -5       37.03       62.85     15.27 o
  -6   5  -5       37.04       29.45      8.04 o
  -6   5  -5       37.04       30.35      7.06 o
  -7  -5  -5       13.42       22.50      8.97 o
  -7   5  -5       13.42       17.57      6.61 o
  -7   5  -5       13.42       16.56      8.43 o
  -8   5  -5        2.51        8.15      8.71 o
  -8   5  -5        2.51       30.37      7.76 o
  -8  -5  -5        2.51       22.08     10.68 o
  -9  -5  -5        6.47        8.41     10.42 o
  -9   5  -5        6.47        5.24      9.61 o
  -9   6   5       25.21       26.84      9.47 o
  -9  -6   5       25.21       23.06     10.65 o
   9  -6  -5       25.21       33.23     10.12 o
  -9   6   5       25.21       25.64      9.98 o
  -8  -6   5        6.83        8.46      7.85 o
   8   6  -5        6.83       14.01      7.03 o
   8  -6  -5        6.83        9.67      7.99 o
  -8   6   5        6.83        7.43      7.03 o
   7   6  -5       75.58      121.42     17.82 o
  -7  -6   5       75.58       74.59     11.38 o
   7  -6  -5       75.58       59.18     10.51 o
   7   6  -5       75.58       76.47     10.65 o
   7   6  -5       75.58       59.97     10.20 o
  -7   6   5       75.58       66.55     10.56 o
  -6  -6   5      142.99      124.29     14.29 o
  -6   6   5      142.99      135.67     13.37 o
   6  -6  -5      142.99      166.63     15.69 o
   6   6  -5      142.99      143.37     14.54 o
   6   6  -5      142.99      135.69     18.10 o
   6   6  -5      142.99      153.80     14.21 o
   5  -6  -5       15.46       28.94      6.84 o
   5   6  -5       15.46       17.79      6.08 o
  -5   6   5       15.46       25.44      6.50 o
   5  -6  -5       15.46       42.51      6.22 o
   5   6  -5       15.46        9.08      5.80 o
   5   6  -5       15.46       27.96      9.86 o
  -5  -6   5       15.46       25.11     10.62 o
   4   6  -5       79.51       91.72      9.42 o
   4   6  -5       79.51       88.66     11.63 o
   4  -6  -5       79.51       76.81      8.80 o
  -4   6   5       79.51       64.76      8.60 o
  -4  -6   5       79.51       92.64     12.67 o
   4   6  -5       79.51      117.98      9.70 o
   4  -6  -5       79.51      105.45      9.92 o
  -3   6   5      114.90      134.32     10.93 o
   3   6  -5      114.90      132.08     10.96 o
   3   6  -5      114.90      118.97     12.47 o
  -3  -6   5      114.90      135.73     14.12 o
   3  -6  -5      114.90      111.88     10.40 o
   3  -6  -5      114.90      115.13     11.18 o
   3   6  -5      114.90      135.78     10.62 o
  -3   6   5      114.90      114.68     11.10 o
  -2   6   5      423.03      476.36     30.15 o
   2   6  -5      423.02      458.69     29.70 o
  -2  -6   5      423.02      415.65     36.82 o
   2  -6  -5      423.03      411.33     29.42 o
  -2   6   5      423.03      404.40     30.29 o
  -2   6   5      423.03      423.61     27.26 o
  -2   6   5      423.03      432.87     29.53 o
   2   6  -5      423.02      439.12     28.66 o
   1   6  -5       77.30       71.91      6.33 o
  -1   6   5       77.30       99.06      8.32 o
   1   6  -5       77.30       67.68      5.80 o
   0   6   5      690.89      832.23     48.85 o
   0   6   5      690.89      734.63     44.00 o
   0   6   5      690.89      749.59     49.98 o
   0   6  -5      690.89      722.76     48.43 o
   0  -6   5      690.89      776.98     47.17 o
   0  -6  -5      690.89      736.63     48.55 o
   0   6  -5      690.89      670.85     48.38 o
   1   6   5      874.68      708.26     53.56 o
  -1  -6  -5      874.68      775.80     52.66 o
   1  -6   5      874.68      842.63     48.50 o
  -1   6  -5      874.68      856.47     52.72 o
   1   6   5      874.68      860.18     53.08 o
   1   6   5      874.68      814.03     47.24 o
   1  -6   5      874.68      789.52     51.23 o
   2   6   5      204.13      175.97     13.79 o
  -2   6  -5      204.13      145.00     11.44 o
   2  -6   5      204.13      176.51     12.67 o
   2   6   5      204.13      170.12     10.51 o
  -2   6  -5      204.13      180.82     11.74 o
  -2  -6  -5      204.13      179.87     17.86 o
  -2  -6  -5      204.13      169.98     13.87 o
  -2   6  -5      204.13      169.22     12.45 o
  -3  -6  -5       13.17       18.66      5.41 o
   3  -6   5       13.17       16.45      4.23 o
  -3   6  -5       13.17       17.01      4.48 o
   3   6   5       13.17       10.48      4.46 o
  -3   6  -5       13.17       27.21      4.17 o
  -3   6  -5       13.17       26.65      4.23 o
  -3  -6  -5       13.17       33.85     10.87 o
  -3   6  -5       13.17        9.64      3.92 o
   4   6   5       49.90       59.74     12.78 o
  -4   6  -5       49.90       36.12      5.66 o
  -4   6  -5       49.90       33.79      5.52 o
   4   6   5       49.90       43.27      7.09 o
  -4   6  -5       49.90       22.98      5.24 o
  -4   6  -5       49.90       24.91      5.38 o
  -5  -6  -5       26.26       21.60     11.21 o
  -5   6  -5       26.26       27.12      6.44 o
  -5   6  -5       26.26       21.24      6.19 o
   5   6   5       26.26       29.62      7.01 o
  -5   6  -5       26.26       30.18      6.08 o
  -5  -6  -5       26.26       21.88      7.37 o
   5   6   5       26.26       19.84     11.96 o
  -5   6  -5       26.26       25.53      6.02 o
  -6  -6  -5       15.69       13.87      7.87 o
  -6   6  -5       15.69       14.99      7.15 o
  -6   6  -5       15.69       19.98      6.36 o
  -6   6  -5       15.69       11.24      6.44 o
   6   6   5       15.69       21.24      7.31 o
  -7  -6  -5      100.81       81.83     14.04 o
  -7   6  -5      100.81      114.22     12.08 o
  -7   6  -5      100.81       87.23     12.89 o
   7   6   5      100.81       99.03     13.56 o
  -8   6  -5        0.80        6.70      8.41 o
  -8  -6  -5        0.80        2.89      8.74 o
  -8   6  -5        0.80       -0.59      6.33 o
   8  -7  -5       25.05       42.00     10.03 o
  -8  -7   5       25.05       36.51     10.65 o
   8   7  -5       25.05       45.14      9.72 o
  -8   7   5       25.05       41.44      9.95 o
  -7  -7   5       10.32       18.49      8.41 o
   7   7  -5       10.32       13.51      6.98 o
   7   7  -5       10.32       23.03     11.21 o
  -7   7   5       10.32       21.32      7.76 o
   7  -7  -5       10.32       19.73      7.40 o
   6  -7  -5        0.45       -2.91      5.35 o
  -6   7   5        0.45       -5.35      5.35 o
   6   7  -5        0.45        2.30      9.39 o
   6   7  -5        0.45       -3.22      5.02 o
  -6  -7   5        0.45       -4.23      5.77 o
   5   7  -5        0.01       -6.58      6.58 o
  -5   7   5        0.01        1.04      4.01 o
  -5  -7   5        0.01       -4.01      8.91 o
   5  -7  -5        0.01       -2.35      4.20 o
  -5   7   5        0.01        4.93      5.49 o
   5   7  -5        0.01        1.88      4.62 o
   5   7  -5        0.01       -4.31      4.31 o
  -4  -7   5      130.03      136.96     16.09 o
   4   7  -5      130.03      140.35     12.33 o
   4   7  -5      130.03      122.33     14.38 o
   4   7  -5      130.03      147.63     11.99 o
   4  -7  -5      130.03      136.40     12.41 o
  -4   7   5      130.03      124.54     11.55 o
  -4   7   5      130.03      139.20     12.36 o
   3   7  -5      233.00      248.66     18.67 o
  -3   7   5      233.00      227.58     17.43 o
  -3  -7   5      233.00      250.37     23.55 o
   3   7  -5      233.00      256.28     18.00 o
   3  -7  -5      233.00      261.24     18.92 o
   3  -7  -5      233.00      251.88     18.47 o
  -3   7   5      233.00      249.13     18.81 o
  -3   7   5      233.00      252.92     18.89 o
  -2   7   5      632.45      559.26     35.63 o
   2  -7  -5      632.45      539.32     38.49 o
  -2   7   5      632.45      578.17     39.78 o
  -2   7   5      632.45      593.85     39.38 o
  -2   7   5      632.45      578.39     38.68 o
   2   7  -5      632.45      617.05     38.99 o
  -1   7   5      149.21      136.35     10.34 o
   1  -7  -5      149.21      114.63     10.82 o
  -1   7   5      149.21      137.03     11.10 o
  -1   7   5      149.21      141.76     11.66 o
  -1   7   5      149.21      127.72     11.29 o
   1   7  -5      149.22      157.49     10.29 o
   0   7   5      259.67      297.97     22.26 o
   0  -7  -5      259.67      303.15     21.75 o
   0  -7   5      259.67      315.32     20.02 o
   0  -7   5      259.67      303.69     20.30 o
   0   7   5      259.67      302.42     19.54 o
   0   7   5      259.67      325.55     21.98 o
   1  -7   5        0.66        5.04      3.00 o
  -1  -7  -5        0.66       -2.97      3.05 o
   1   7   5        0.66       -1.74      3.50 o
   1   7   5        0.66       11.74      3.31 o
   1  -7   5        0.66        4.03      1.99 o
  -1   7  -5        0.66        1.79      1.63 o
   1   7   5        0.66       -0.45      2.16 o
  -2   7  -5       72.37       84.49      7.23 o
   2   7   5       72.37       89.76      9.39 o
  -2  -7  -5       72.37       80.85      8.94 o
   2  -7   5       72.37       93.93      8.55 o
   2   7   5       72.37       81.35      8.57 o
  -3  -7  -5       14.45       83.39     14.04 o
  -3  -7  -5       14.45       57.83      7.54 o
  -3   7  -5       14.45       38.95      4.62 o
  -3   7  -5       14.45       24.63      4.99 o
   3   7   5       14.45       32.28      6.30 o
  -3   7  -5       14.45       28.36      5.74 o
  -4  -7  -5      263.42      225.84     20.24 o
  -4  -7  -5      263.42      221.52     26.01 o
   4   7   5      263.42      245.82     20.49 o
  -4   7  -5      263.42      250.76     18.44 o
  -4   7  -5      263.42      266.93     18.64 o
  -4   7  -5      263.42      273.52     19.73 o
  -4   7  -5      263.42      282.37     18.72 o
  -5   7  -5        0.13       -2.47      4.12 o
  -5   7  -5        0.13        0.87      5.04 o
  -5   7  -5        0.13        3.28      5.07 o
  -5  -7  -5        0.13       -0.92      5.97 o
   5   7   5        0.13        1.63      4.96 o
  -5   7  -5        0.13       -2.41      4.46 o
  -5  -7  -5        0.13       -1.82      5.60 o
   5   7   5        0.13       -5.27      9.72 o
  -6   7  -5       15.47       13.87      6.58 o
  -6   7  -5       15.47       14.26      6.47 o
   6   7   5       15.47       14.63      7.23 o
  -6  -7  -5       15.47       11.80      7.71 o
  -6   7  -5       15.47       21.44      6.78 o
  -7   7  -5       35.98       29.34      8.21 o
  -7  -7  -5       35.98       56.57     11.26 o
   7   7   5       35.98       35.05      9.33 o
  -7   7  -5       35.98       63.35     10.12 o
  -8   7  -5        1.70        1.18      7.03 o
  -8  -7  -5        1.70       -3.00      8.83 o
  -8   7  -5        1.70        2.69      8.27 o
  -8   8   5        8.09       14.96      8.63 o
   8  -8  -5        8.09        5.52      7.54 o
   8   8  -5        8.09        3.61      7.14 o
  -8  -8   5        8.09       16.25      9.19 o
  -8   8   5        8.09        1.65      7.54 o
   7   8  -5        1.88        1.32      6.16 o
  -7  -8   5        1.88        2.58      7.09 o
   7   8  -5        1.88       13.48     10.56 o
   7  -8  -5        1.88        1.40      6.22 o
  -7   8   5        1.88       -1.04      6.53 o
   6  -8  -5        1.52        3.92      5.86 o
  -6  -8   5        1.52       -2.63      6.64 o
   6   8  -5        1.52       -4.09      5.30 o
  -6   8   5        1.52        0.67      6.42 o
   6   8  -5        1.52       -0.84      8.69 o
   5  -8  -5       41.76       36.62      7.40 o
  -5   8   5       41.76       42.17      7.93 o
  -5  -8   5       41.76       27.40      7.54 o
   5   8  -5       41.76       20.43     10.23 o
   5   8  -5       41.76       21.60      6.98 o
  -5   8   5       41.76       33.46      7.09 o
  -5  -8   5       41.76       24.21     12.33 o
  -4   8   5        9.46        9.55      4.40 o
   4   8  -5        9.46        6.50      5.13 o
  -4   8   5        9.46       10.45      5.55 o
   4   8  -5        9.46        8.21      4.62 o
  -4   8   5        9.46       15.75      5.41 o
   4  -8  -5        9.46       14.68      5.10 o
  -3   8   5      267.35      441.01     26.43 o
  -3   8   5      267.35      348.99     24.33 o
  -3   8   5      267.35      360.48     26.24 o
   3   8  -5      267.35      317.25     25.76 o
   3  -8  -5      267.35      371.63     26.10 o
  -2   8   5        0.41        1.91      3.61 o
   2  -8  -5        0.41       -0.42      3.03 o
  -2   8   5        0.41       -2.24      3.56 o
  -2   8   5        0.41        1.74      2.61 o
  -2   8   5        0.41        3.73      3.56 o
   2   8  -5        0.41       -2.55      2.55 o
  -1   8   5        0.78        4.03      3.14 o
   1   8  -5        0.78        3.25      2.13 o
  -1   8   5        0.78        4.74      2.89 o
  -1   8   5        0.78        0.59      3.53 o
  -1   8   5        0.78        2.72      3.33 o
   1  -8  -5        0.78        3.45      3.19 o
   0   8   5      130.36      179.22     13.03 o
   0  -8   5      130.36      141.75     11.66 o
   0   8   5      130.36      149.85     12.44 o
   0  -8  -5      130.36      145.59     12.08 o
   0   8   5      130.36      143.27     10.96 o
   1   8   5       19.27       12.83      3.70 o
  -1  -8  -5       19.27       18.19      4.51 o
   1  -8   5       19.27       16.92      2.30 o
   1   8   5       19.27       13.23      3.19 o
   1   8   5       19.27       11.66      4.88 o
   1  -8   5       19.27       14.65      4.34 o
   2   8   5        6.76        1.99      3.67 o
  -2   8  -5        6.76        9.95      2.83 o
   2   8   5        6.76        4.40      4.54 o
  -2  -8  -5        6.76        8.38      8.29 o
  -2  -8  -5        6.76        9.75      4.43 o
  -3  -8  -5       88.37      107.75     10.90 o
  -3  -8  -5       88.37      124.90     16.39 o
  -3   8  -5       88.37      114.28      7.85 o
  -3   8  -5       88.37      100.52      7.51 o
   3   8   5       88.37       81.32     10.48 o
  -3   8  -5       88.37       91.13      9.05 o
  -4  -8  -5       60.62       34.16     11.74 o
  -4   8  -5       60.62       47.97      7.45 o
  -4   8  -5       60.62       45.48      6.89 o
   4   8   5       60.62       70.92      8.83 o
  -4  -8  -5       60.62       45.17      8.10 o
   5   8   5        1.74        2.10      5.35 o
  -5   8  -5        1.74        0.45      4.51 o
  -5   8  -5        1.74       -1.01      4.96 o
  -5  -8  -5        1.74        0.81      6.08 o
  -5   8  -5        1.74        0.00      4.60 o
  -6  -8  -5       16.34       10.45      7.71 o
  -6   8  -5       16.34       15.61      6.92 o
  -6   8  -5       16.34       16.92      6.47 o
  -6   8  -5       16.34       20.23      7.03 o
   6   8   5       16.34       11.04      7.26 o
[truncated: 462,221 more chars]
